# Supplementary material for: Machine learning predicts the prognosis of breast cancer patients with initial bone metastases
Source: Front Public Health. 2022 Sep 26;10:1003976. doi: 10.3389/fpubh.2022.1003976 (PMC9549149; doi:10.3389/fpubh.2022.1003976)
Supplement: Supplementary Table 1 — Results of the COX regression analysis [hazard ratio (HR), 95% CI, p-value]. [file Table_1.xlsx]

## Sheet: Sheet1
Supplementary Table 1.Results of the COX regression analysis (hazard ratio(HR), 95% CI, p-value).
	N	OS				BCSS
		HR	95%CI	P Value		HR	95%CI	P Value
metastases modality
bone only	1049	0.481	0.396-0.584	***		0.477	0.388-0.586	***
bone+liver	161	0.476	0.318-0.712	***		0.469	0.309-0.712	***
bone+lung	141	0.457	0.294-0.712	***		0.521	0.321-0.844	***
bone+liver+lung	53	0.796	0.405-1.565	0.509		0.679	0.338-1.362	0.276
combined with brain metastases	26	0.714	0.269-1.892	0.498		0.999	0.347-2.876	0.998
Subtype
HR+/HER2-	745	0.484	0.389-0.603	***		0.5	0.397-0.630	***
HR+/HER2+	330	0.436	0.298-0.640	***		0.47	0.313-0.704	***
HR-/HER2+	134	0.564	0.342-0.928	*		0.461	0.266-0.801	**
HR-/HER2-	175	0.455	0.318-650	***		0.431	0.296-0.626	***
* p < 0.05; ** p < 0.01; *** p < 0.001
