# Supplementary material for: Machine learning predicts the prognosis of breast cancer patients with initial bone metastases
Source: Front Public Health. 2022 Sep 26;10:1003976. doi: 10.3389/fpubh.2022.1003976 (PMC9549149; doi:10.3389/fpubh.2022.1003976)
Supplement: Supplementary file 4 [file Data_Sheet_1.CSV]

Patient ID	Marital1	Median1	Age	Age	sequence	recode number	primary (rules)	first malignancy	year of diagnosis	Race recode (W, B, AI, API)	Origin recode NHIA (Hispanic, Non-Hisp)	Race and origin recode (NHW, NHB, NHAIAN, NHAPI, Hispanic)	Primary Site - labeled	Grade	Laterality	Hist/behav	Hist/behav1	T	N	Surg Prim Site	Radiation	Chemotherapy recode (yes, no/unk)	RX Summ--Systemic/Sur Seq	months	months1	Response to Neoadjuvant Therapy	neoadjuvant therapy	Mets	bone	brain	liver	lung	Mets at DX-Distant LN	Mets at DX-Other	subtype	ER Status Recode Breast Cancer (1990+)	PR Status Recode Breast Cancer (1990+)	Derived HER2 Recode (2010+)	COD to site rec KM	Survival	Survival months flag	status
891259	Married	70000+	45	40-49	One primary only	1	Yes	Yes	2010	White	Spanish-Hispanic-Latino	Hispanic (All Races)	C50.8-Overlapping lesion of breast	Moderately differentiated; Grade II	Left - origin of primary	IDC	IDC	T2	N0	no surgery	None/Unknown	Yes	No systemic therapy and/or surgical procedures	1	>=1	Neoadjuvant therapy not given	not given	bone	Yes	No	No	No	no/unknown	no/unknown	HR+/HER2-	Positive	Negative	Negative	Breast	39	Complete dates are available and there are more than 0 days of survival	1
1151310	Married	70000+	68	60-69	One primary only	1	Yes	Yes	2010	White	Spanish-Hispanic-Latino	Hispanic (All Races)	C50.9-Breast, NOS	Poorly differentiated; Grade III	Left - origin of primary	IDC	IDC	T4d	N1	partial mastectomy	YES	No/Unknown	Systemic therapy after surgery	0	0	Neoadjuvant therapy not given	not given	bone	Yes	No	No	No	no/unknown	no/unknown	HR+/HER2-	Positive	Positive	Negative	Breast	10	Complete dates are available and there are more than 0 days of survival	1
1151337	Single (never married)	70000+	57	50-59	One primary only	1	Yes	Yes	2010	White	Non-Spanish-Hispanic-Latino	Non-Hispanic White	C50.9-Breast, NOS	Moderately differentiated; Grade II	Left - origin of primary	IDC	IDC	T4b	N3a	no surgery	YES	No/Unknown	No systemic therapy and/or surgical procedures	0	0	Neoadjuvant therapy not given	not given	bone	Yes	No	No	No	no/unknown	no/unknown		Positive	Positive	Borderline/Unknown	Breast	1	Complete dates are available and there are more than 0 days of survival	1
1152195	Single (never married)	70000+	57	50-59	One primary only	1	Yes	Yes	2010	White	Spanish-Hispanic-Latino	Hispanic (All Races)	C50.9-Breast, NOS	Unknown	Paired site, but no information concerning laterality	ILC	ILC	T0	N3NOS	no surgery	YES	Yes	No systemic therapy and/or surgical procedures	0	0	Neoadjuvant therapy not given	not given	bone	Yes	No	No	No	no/unknown	no/unknown	HR+/HER2-	Positive	Negative	Negative	State DC not available or state DC available but no COD	8	Complete dates are available and there are more than 0 days of survival	1
1153500	other	70000+	62	60-69	One primary only	1	Yes	Yes	2010	White	Non-Spanish-Hispanic-Latino	Non-Hispanic White	C50.8-Overlapping lesion of breast	Unknown	Right - origin of primary	OTHER	OTHER	TX	N0	no surgery	None/Unknown	Yes	No systemic therapy and/or surgical procedures	2	>=1	Neoadjuvant therapy not given	not given	bone	Yes	No	No	No	no/unknown	no/unknown		Borderline/Unknown	Borderline/Unknown	Negative	Breast	66	Complete dates are available and there are more than 0 days of survival	1
1153832	other	70000+	85	80+	One primary only	1	Yes	Yes	2010	Black	Non-Spanish-Hispanic-Latino	Non-Hispanic Black	C50.4-Upper-outer quadrant of breast	Moderately differentiated; Grade II	Right - origin of primary	IDC	IDC	T4b	N1	no surgery	None/Unknown	No/Unknown	No systemic therapy and/or surgical procedures	1	>=1	Neoadjuvant therapy not given	not given	bone	Yes	No	No	No	no/unknown	no/unknown		Positive	Positive	Borderline/Unknown	Breast	112	Complete dates are available and there are more than 0 days of survival	1
1155280	Single (never married)	70000+	65	60-69	One primary only	1	Yes	Yes	2010	White	Non-Spanish-Hispanic-Latino	Non-Hispanic White	C50.9-Breast, NOS	Unknown	Paired site, but no information concerning laterality	OTHER	OTHER	T0	N3NOS	no surgery	YES	No/Unknown	No systemic therapy and/or surgical procedures	1	>=1	Not documented; Not assessed or unknown if assessed	NA	bone	Yes	No	No	No	no/unknown	no/unknown		Borderline/Unknown	Borderline/Unknown	Borderline/Unknown	Breast	17	Complete dates are available and there are more than 0 days of survival	1
1155668	Married	70000+	75	70-79	One primary only	1	Yes	Yes	2010	White	Non-Spanish-Hispanic-Latino	Non-Hispanic White	C50.4-Upper-outer quadrant of breast	Unknown	Right - origin of primary	IDC	IDC	TX	N0	no surgery	YES	No/Unknown	No systemic therapy and/or surgical procedures	0	0	Neoadjuvant therapy not given	not given	bone	Yes	No	No	No	no/unknown	no/unknown	HR+/HER2-	Positive	Negative	Negative	Breast	2	Complete dates are available and there are more than 0 days of survival	1
1156015	other	70000+	62	60-69	One primary only	1	Yes	Yes	2010	White	Non-Spanish-Hispanic-Latino	Non-Hispanic White	C50.9-Breast, NOS	Unknown	Left - origin of primary	Neoplasm malignant	OTHER	T4a	N1	no surgery	None/Unknown	No/Unknown	No systemic therapy and/or surgical procedures			Neoadjuvant therapy not given	not given	bone	Yes	No	No	No	no/unknown	no/unknown		Borderline/Unknown	Borderline/Unknown	Borderline/Unknown	Breast	10	Complete dates are available and there are more than 0 days of survival	1
1156046	Single (never married)	70000+	59	50-59	One primary only	1	Yes	Yes	2010	White	Non-Spanish-Hispanic-Latino	Non-Hispanic White	C50.4-Upper-outer quadrant of breast	Unknown	Left - origin of primary	IDC	IDC	T3	N2NOS	no surgery	YES	Yes	Systemic therapy both before and after surgery	1	>=1	Stated as complete response (CR)	CR	bone+lung	Yes	No	No	Yes	no/unknown	no/unknown	HR+/HER2-	Positive	Positive	Negative	Breast	11	Complete dates are available and there are more than 0 days of survival	1
1157033	other	70000+	43	40-49	One primary only	1	Yes	Yes	2010	Black	Non-Spanish-Hispanic-Latino	Non-Hispanic Black	C50.9-Breast, NOS	Poorly differentiated; Grade III	Left - origin of primary	IDC	IDC	T4d	N3c	mastectomy(without)	YES	Yes	Systemic therapy after surgery	1	>=1	Not documented; Not assessed or unknown if assessed	NA	bone+liver	Yes	No	Yes	No	no/unknown	no/unknown	HR+/HER2-	Positive	Positive	Negative	Diseases of Heart	14	Complete dates are available and there are more than 0 days of survival	1
1157341	other	70000+	59	50-59	One primary only	1	Yes	Yes	2010	White	Non-Spanish-Hispanic-Latino	Non-Hispanic White	C50.2-Upper-inner quadrant of breast	Poorly differentiated; Grade III	Left - origin of primary	IDC	IDC	T2	N0	partial mastectomy	YES	Yes	Systemic therapy both before and after surgery	1	>=1	Stated as partial response (PR)	PR	bone	Yes	No	No	No	no/unknown	no/unknown	HR+/HER2+	Positive	Positive	Positive	Alive	117	Complete dates are available and there are more than 0 days of survival	0
1157551	Single (never married)	70000+	50	50-59	One primary only	1	Yes	Yes	2010	White	Non-Spanish-Hispanic-Latino	Non-Hispanic White	C50.9-Breast, NOS	Poorly differentiated; Grade III	Right - origin of primary	IDC	IDC	T4c	N2a	no surgery	YES	Yes	No systemic therapy and/or surgical procedures	0	0	Not documented; Not assessed or unknown if assessed	NA	bone+lung+liver	Yes	No	Yes	Yes	no/unknown	no/unknown	HR+/HER2-	Positive	Positive	Negative	Breast	45	Complete dates are available and there are more than 0 days of survival	1
1157666	other	70000+	80	80+	One primary only	1	Yes	Yes	2010	White	Non-Spanish-Hispanic-Latino	Non-Hispanic White	C50.1-Central portion of breast	Moderately differentiated; Grade II	Right - origin of primary	IDC	IDC	T4b	N3NOS	no surgery	None/Unknown	No/Unknown	No systemic therapy and/or surgical procedures			Neoadjuvant therapy not given	not given	bone	Yes	No	No	No	no/unknown	no/unknown	HR+/HER2-	Positive	Negative	Negative	Breast	0	Complete dates are available and there are more than 0 days of survival	1
1158593	Single (never married)	70000+	62	60-69	One primary only	1	Yes	Yes	2010	White	Non-Spanish-Hispanic-Latino	Non-Hispanic White	C50.9-Breast, NOS	Unknown	Right - origin of primary	OTHER	OTHER	T2	N1	no surgery	YES	No/Unknown	No systemic therapy and/or surgical procedures	1	>=1	Neoadjuvant therapy not given	not given	bone	Yes	No	No	No	no/unknown	no/unknown		Positive	Positive	Borderline/Unknown	Breast	2	Complete dates are available and there are more than 0 days of survival	1
1158757	other	70000+	88	80+	One primary only	1	Yes	Yes	2010	White	Spanish-Hispanic-Latino	Hispanic (All Races)	C50.9-Breast, NOS	Unknown	Left - origin of primary	IDC	IDC	T3	N1	no surgery	None/Unknown	No/Unknown	No systemic therapy and/or surgical procedures			Neoadjuvant therapy not given	not given	bone	Yes	No	No	No	no/unknown	no/unknown	HR+/HER2-	Positive	Positive	Negative	Breast	0	Complete dates are available and there are more than 0 days of survival	1
1159748	other	70000+	75	70-79	One primary only	1	Yes	Yes	2010	White	Non-Spanish-Hispanic-Latino	Non-Hispanic White	C50.9-Breast, NOS	Unknown	Right - origin of primary	OTHER	OTHER	TX	N0	no surgery	None/Unknown	No/Unknown	No systemic therapy and/or surgical procedures			Not documented; Not assessed or unknown if assessed	NA	bone	Yes	No	No	No	no/unknown	no/unknown	HR+/HER2-	Positive	Positive	Negative	Breast	0	Complete dates are available and there are more than 0 days of survival	1
1159937	other	70000+	61	60-69	One primary only	1	Yes	Yes	2010	Asian or Pacific Islander	Non-Spanish-Hispanic-Latino	Non-Hispanic Asian or Pacific Islander	C50.8-Overlapping lesion of breast	Moderately differentiated; Grade II	Left - origin of primary	IDC	IDC	T2	N1	no surgery	YES	Yes	No systemic therapy and/or surgical procedures	1	>=1	Neoadjuvant therapy not given	not given	bone+lung+liver	Yes	No	Yes	Yes	no/unknown	no/unknown	HR+/HER2-	Positive	Positive	Negative	State DC not available or state DC available but no COD	59	Complete dates are available and there are more than 0 days of survival	1
1160128	Single (never married)	70000+	70	70-79	One primary only	1	Yes	Yes	2010	White	Spanish-Hispanic-Latino	Hispanic (All Races)	C50.9-Breast, NOS	Moderately differentiated; Grade II	Right - origin of primary	IDC/ILC MIXED OTHER	IDC/ILC MIXED OTHER	T4b	N1	mastectomy NOS	YES	No/Unknown	Systemic therapy both before and after surgery	1	>=1	Stated as partial response (PR)	PR	bone	Yes	No	No	No	no/unknown	no/unknown	HR+/HER2-	Positive	Negative	Negative	Nephritis, Nephrotic Syndrome and Nephrosis	27	Complete dates are available and there are more than 0 days of survival	1
1161499	Married	70000+	40	40-49	One primary only	1	Yes	Yes	2010	White	Spanish-Hispanic-Latino	Hispanic (All Races)	C50.4-Upper-outer quadrant of breast	Moderately differentiated; Grade II	Right - origin of primary	IDC	IDC	T3	N1	no surgery	None/Unknown	No/Unknown	No systemic therapy and/or surgical procedures	1	>=1	Not documented; Not assessed or unknown if assessed	NA	bone	Yes	No	No	No	no/unknown	no/unknown	HR+/HER2-	Positive	Positive	Negative	Alive	114	Complete dates are available and there are more than 0 days of survival	0
1161632	other	70000+	47	40-49	One primary only	1	Yes	Yes	2010	Asian or Pacific Islander	Non-Spanish-Hispanic-Latino	Non-Hispanic Asian or Pacific Islander	C50.1-Central portion of breast	Unknown	Left - origin of primary	Adenocarcinoma	OTHER	T3	N3b	no surgery	None/Unknown	Yes	No systemic therapy and/or surgical procedures	2	>=1	Neoadjuvant therapy not given	not given	bone+liver	Yes	No	Yes	No	no/unknown	no/unknown	HR+/HER2-	Positive	Positive	Negative	Breast	24	Complete dates are available and there are more than 0 days of survival	1
1161763	other	70000+	49	40-49	One primary only	1	Yes	Yes	2010	White	Non-Spanish-Hispanic-Latino	Non-Hispanic White	C50.4-Upper-outer quadrant of breast	Moderately differentiated; Grade II	Left - origin of primary	IDC	IDC	T1c	N1	mastectomy(without)	YES	Yes	Systemic therapy both before and after surgery	0	0	Not documented; Not assessed or unknown if assessed	NA	bone	Yes	No	No	No	no/unknown	no/unknown	HR-/HER2+	Negative	Negative	Positive	Alive	119	Complete dates are available and there are more than 0 days of survival	0
1163489	Single (never married)	70000+	75	70-79	One primary only	1	Yes	Yes	2010	White	Non-Spanish-Hispanic-Latino	Non-Hispanic White	C50.2-Upper-inner quadrant of breast	Moderately differentiated; Grade II	Right - origin of primary	IDC	IDC	T2	N0	mastectomy(without)	YES	No/Unknown	Systemic therapy after surgery	0	0	Not documented; Not assessed or unknown if assessed	NA	bone+lung	Yes	No	No	Yes	no/unknown	no/unknown	HR+/HER2-	Positive	Positive	Negative	Breast	54	Complete dates are available and there are more than 0 days of survival	1
1164092	other	70000+	80	80+	One primary only	1	Yes	Yes	2010	White	Non-Spanish-Hispanic-Latino	Non-Hispanic White	C50.2-Upper-inner quadrant of breast	Poorly differentiated; Grade III	Right - origin of primary	IDC	IDC	T2	N1	no surgery	None/Unknown	No/Unknown	Systemic therapy after surgery	0	0	Not documented; Not assessed or unknown if assessed	NA	bone	Yes	No	No	No	no/unknown	no/unknown	HR+/HER2-	Positive	Positive	Negative	Breast	22	Complete dates are available and there are more than 0 days of survival	1
1166815	Married	70000+	77	70-79	One primary only	1	Yes	Yes	2010	Asian or Pacific Islander	Non-Spanish-Hispanic-Latino	Non-Hispanic Asian or Pacific Islander	C50.1-Central portion of breast	Moderately differentiated; Grade II	Right - origin of primary	IDC	IDC	T3	N2a	no surgery	None/Unknown	No/Unknown	Systemic therapy after surgery	0	0	Neoadjuvant therapy not given	not given	bone	Yes	No	No	No	no/unknown	no/unknown	HR+/HER2-	Positive	Positive	Negative	Breast	23	Complete dates are available and there are more than 0 days of survival	1
1166821	Married	70000+	38	<40	One primary only	1	Yes	Yes	2010	White	Non-Spanish-Hispanic-Latino	Non-Hispanic White	C50.2-Upper-inner quadrant of breast	Poorly differentiated; Grade III	Left - origin of primary	OTHER	OTHER	T3	N0	mastectomy(with)	YES	Yes	Systemic therapy both before and after surgery	0	0	Not documented; Not assessed or unknown if assessed	NA	bone	Yes	No	No	No	no/unknown	no/unknown	HR+/HER2+	Positive	Positive	Positive	Breast	44	Complete dates are available and there are more than 0 days of survival	1
1166934	Married	70000+	43	40-49	One primary only	1	Yes	Yes	2010	White	Non-Spanish-Hispanic-Latino	Non-Hispanic White	C50.9-Breast, NOS	Moderately differentiated; Grade II	Right - origin of primary	ILC	ILC	T3	N2a	simple mastectomy	YES	Yes	Systemic therapy before surgery	1	>=1	Stated as partial response (PR)	PR	bone	Yes	No	No	No	no/unknown	no/unknown	HR+/HER2-	Positive	Positive	Negative	Breast	96	Complete dates are available and there are more than 0 days of survival	1
1166941	other	70000+	77	70-79	One primary only	1	Yes	Yes	2010	White	Non-Spanish-Hispanic-Latino	Non-Hispanic White	C50.9-Breast, NOS	Moderately differentiated; Grade II	Right - origin of primary	IDC	IDC	T2	N3a	mastectomy(without)	YES	No/Unknown	Systemic therapy both before and after surgery	2	>=1	Stated as no response (NR)	NR	bone	Yes	No	No	No	no/unknown	no/unknown	HR+/HER2+	Positive	Negative	Positive	Breast	21	Complete dates are available and there are more than 0 days of survival	1
1167245	Married	70000+	41	40-49	One primary only	1	Yes	Yes	2010	White	Non-Spanish-Hispanic-Latino	Non-Hispanic White	C50.8-Overlapping lesion of breast	Poorly differentiated; Grade III	Right - origin of primary	IDC	IDC	T3	N3b	partial mastectomy	None/Unknown	Yes	Systemic therapy before surgery	1	>=1	Stated as complete response (CR)	CR	bone	Yes	No	No	No	no/unknown	no/unknown	HR-/HER2+	Negative	Negative	Positive	Alive	119	Complete dates are available and there are more than 0 days of survival	0
1167504	Single (never married)	70000+	58	50-59	One primary only	1	Yes	Yes	2010	Black	Non-Spanish-Hispanic-Latino	Non-Hispanic Black	C50.4-Upper-outer quadrant of breast	Poorly differentiated; Grade III	Left - origin of primary	IDC	IDC	T2	N1a	partial mastectomy	None/Unknown	Yes	Systemic therapy after surgery	0	0	Neoadjuvant therapy not given	not given	bone	Yes	No	No	No	no/unknown	no/unknown	HR+/HER2-	Positive	Negative	Negative	Breast	65	Complete dates are available and there are more than 0 days of survival	1
1168104	Married	70000+	49	40-49	One primary only	1	Yes	Yes	2010	Black	Non-Spanish-Hispanic-Latino	Non-Hispanic Black	C50.9-Breast, NOS	Poorly differentiated; Grade III	Right - origin of primary	ILC	ILC	T4b	N0	no surgery	YES	Yes	No systemic therapy and/or surgical procedures	0	0	Neoadjuvant therapy not given	not given	bone+liver+lung+brain	Yes	Yes	Yes	Yes	no/unknown	no/unknown	HR+/HER2-	Positive	Positive	Negative	Breast	4	Complete dates are available and there are more than 0 days of survival	1
1168194	Single (never married)	70000+	70	70-79	One primary only	1	Yes	Yes	2010	White	Non-Spanish-Hispanic-Latino	Non-Hispanic White	C50.2-Upper-inner quadrant of breast	Moderately differentiated; Grade II	Left - origin of primary	IDC/ILC MIXED OTHER	IDC/ILC MIXED OTHER	T3	N1	partial mastectomy	YES	Yes	Systemic therapy both before and after surgery	0	0	Not documented; Not assessed or unknown if assessed	NA	bone	Yes	No	No	No	no/unknown	no/unknown	HR+/HER2-	Positive	Positive	Negative	Alive	80	Complete dates are available and there are more than 0 days of survival	0
1169445	other	70000+	62	60-69	One primary only	1	Yes	Yes	2010	White	Non-Spanish-Hispanic-Latino	Non-Hispanic White	C50.9-Breast, NOS	Poorly differentiated; Grade III	Paired site, but no information concerning laterality	Adenocarcinoma	OTHER	TX	N0	no surgery	None/Unknown	No/Unknown	No systemic therapy and/or surgical procedures			Neoadjuvant therapy not given	not given	bone+liver	Yes	No	Yes	No	no/unknown	no/unknown		Borderline/Unknown	Borderline/Unknown	Borderline/Unknown	Breast	3	Complete dates are available and there are more than 0 days of survival	1
1170271	other	70000+	84	80+	One primary only	1	Yes	Yes	2010	White	Non-Spanish-Hispanic-Latino	Non-Hispanic White	C50.9-Breast, NOS	Poorly differentiated; Grade III	Right - origin of primary	Adenocarcinoma	OTHER	T4b	N3c	no surgery	None/Unknown	No/Unknown	No systemic therapy and/or surgical procedures			Neoadjuvant therapy not given	not given	bone+liver	Yes	No	Yes	No	no/unknown	no/unknown		Borderline/Unknown	Borderline/Unknown	Borderline/Unknown	Breast	0	Complete dates are available and there are more than 0 days of survival	1
1170666	other	70000+	94	80+	One primary only	1	Yes	Yes	2010	White	Spanish-Hispanic-Latino	Hispanic (All Races)	C50.5-Lower-outer quadrant of breast	Unknown	Left - origin of primary	Adenocarcinoma	OTHER	T2	N1	no surgery	YES	No/Unknown	No systemic therapy and/or surgical procedures	1	>=1	Neoadjuvant therapy not given	not given	bone	Yes	No	No	No	no/unknown	no/unknown	HR+/HER2-	Positive	Borderline/Unknown	Negative	Breast	14	Complete dates are available and there are more than 0 days of survival	1
1170708	other	70000+	69	60-69	One primary only	1	Yes	Yes	2010	Asian or Pacific Islander	Non-Spanish-Hispanic-Latino	Non-Hispanic Asian or Pacific Islander	C50.9-Breast, NOS	Moderately differentiated; Grade II	Left - origin of primary	IDC	IDC	T2	N3c	no surgery	None/Unknown	No/Unknown	No systemic therapy and/or surgical procedures			Neoadjuvant therapy not given	not given	bone+lung	Yes	No	No	Yes	no/unknown	no/unknown	HR+/HER2-	Positive	Positive	Negative	Alive	0	Complete dates are available and there are more than 0 days of survival	0
1171713	Married	70000+	53	50-59	One primary only	1	Yes	Yes	2010	Asian or Pacific Islander	Non-Spanish-Hispanic-Latino	Non-Hispanic Asian or Pacific Islander	C50.8-Overlapping lesion of breast	Poorly differentiated; Grade III	Right - origin of primary	IDC	IDC	T4b	N3NOS	no surgery	None/Unknown	Yes	No systemic therapy and/or surgical procedures	0	0	Neoadjuvant therapy not given	not given	bone+liver+brain	Yes	Yes	Yes	No	no/unknown	no/unknown	HR+/HER2-	Positive	Negative	Negative	Other Cause of Death	5	Complete dates are available and there are more than 0 days of survival	1
1171949	other	70000+	67	60-69	One primary only	1	Yes	Yes	2010	White	Non-Spanish-Hispanic-Latino	Non-Hispanic White	C50.9-Breast, NOS	Moderately differentiated; Grade II	Right - origin of primary	ILC	ILC	T0	N0	no surgery	None/Unknown	Yes	No systemic therapy and/or surgical procedures	1	>=1	Neoadjuvant therapy not given	not given	bone	Yes	No	No	No	no/unknown	no/unknown	HR-/HER2+	Negative	Negative	Positive	Alive	110	Complete dates are available and there are more than 0 days of survival	0
1173841	Married	70000+	50	50-59	One primary only	1	Yes	Yes	2010	White	Non-Spanish-Hispanic-Latino	Non-Hispanic White	C50.9-Breast, NOS	Unknown	Paired site, but no information concerning laterality	ILC	ILC	T0	N3c	no surgery	None/Unknown	No/Unknown	No systemic therapy and/or surgical procedures			Neoadjuvant therapy not given	not given	bone	Yes	No	No	No	no/unknown	no/unknown	HR-/HER2-	Negative	Negative	Negative	Breast	1	Complete dates are available and there are more than 0 days of survival	1
1174088	other	70000+	73	70-79	One primary only	1	Yes	Yes	2010	Black	Non-Spanish-Hispanic-Latino	Non-Hispanic Black	C50.9-Breast, NOS	Poorly differentiated; Grade III	Left - origin of primary	IDC	IDC	T4a	N0	no surgery	None/Unknown	Yes	No systemic therapy and/or surgical procedures	1	>=1	Neoadjuvant therapy not given	not given	bone+lung	Yes	No	No	Yes	no/unknown	no/unknown	HR-/HER2-	Negative	Negative	Negative	Breast	18	Complete dates are available and there are more than 0 days of survival	1
1174721	Married	70000+	61	60-69	One primary only	1	Yes	Yes	2010	Asian or Pacific Islander	Non-Spanish-Hispanic-Latino	Non-Hispanic Asian or Pacific Islander	C50.9-Breast, NOS	Unknown	Left - origin of primary	Adenocarcinoma	OTHER	TX	N3c	no surgery	None/Unknown	Yes	Systemic therapy after surgery	0	0	Neoadjuvant therapy not given	not given	bone+lung+liver	Yes	No	Yes	Yes	no/unknown	no/unknown	HR+/HER2-	Positive	Positive	Negative	Breast	42	Complete dates are available and there are more than 0 days of survival	1
1175937	Married	70000+	68	60-69	One primary only	1	Yes	Yes	2010	White	Non-Spanish-Hispanic-Latino	Non-Hispanic White	C50.2-Upper-inner quadrant of breast	Poorly differentiated; Grade III	Right - origin of primary	IDC	IDC	T2	N0	partial mastectomy	YES	Yes	Systemic therapy after surgery	1	>=1	Neoadjuvant therapy not given	not given	bone	Yes	No	No	No	no/unknown	no/unknown	HR+/HER2-	Positive	Negative	Negative	Breast	27	Incomplete dates are available and there cannot be zero days of follow-up	1
1176579	Married	70000+	53	50-59	One primary only	1	Yes	Yes	2010	Asian or Pacific Islander	Non-Spanish-Hispanic-Latino	Non-Hispanic Asian or Pacific Islander	C50.0-Nipple	Unknown	Right - origin of primary	IDC	IDC	T2	N0	no surgery	None/Unknown	No/Unknown	No systemic therapy and/or surgical procedures	0	0	Neoadjuvant therapy not given	not given	bone+lung+liver	Yes	No	Yes	Yes	no/unknown	no/unknown	HR+/HER2-	Positive	Positive	Negative	Breast	15	Complete dates are available and there are more than 0 days of survival	1
1176895	Married	70000+	72	70-79	One primary only	1	Yes	Yes	2010	Asian or Pacific Islander	Non-Spanish-Hispanic-Latino	Non-Hispanic Asian or Pacific Islander	C50.2-Upper-inner quadrant of breast	Moderately differentiated; Grade II	Left - origin of primary	IDC	IDC	T2	N1mi	partial mastectomy	YES	No/Unknown	Systemic therapy after surgery	2	>=1	Neoadjuvant therapy not given	not given	bone	Yes	No	No	No	no/unknown	no/unknown	HR+/HER2-	Positive	Positive	Negative	Breast	112	Complete dates are available and there are more than 0 days of survival	1
1177387	Married	70000+	54	50-59	One primary only	1	Yes	Yes	2010	Asian or Pacific Islander	Non-Spanish-Hispanic-Latino	Non-Hispanic Asian or Pacific Islander	C50.9-Breast, NOS	Unknown	Left - origin of primary	IDC	IDC	TX	N1	no surgery	None/Unknown	No/Unknown	No systemic therapy and/or surgical procedures			Not documented; Not assessed or unknown if assessed	NA	bone	Yes	No	No	No	no/unknown	no/unknown	HR-/HER2+	Negative	Negative	Positive	State DC not available or state DC available but no COD	2	Complete dates are available and there are more than 0 days of survival	1
1178696	Married	70000+	54	50-59	One primary only	1	Yes	Yes	2010	White	Non-Spanish-Hispanic-Latino	Non-Hispanic White	C50.9-Breast, NOS	Unknown	Left - origin of primary	Adenocarcinoma	OTHER	TX	N0	no surgery	None/Unknown	No/Unknown	No systemic therapy and/or surgical procedures			Neoadjuvant therapy not given	not given	bone	Yes	No	No	No	no/unknown	no/unknown		Borderline/Unknown	Borderline/Unknown	Borderline/Unknown	Breast	0	Complete dates are available and there are more than 0 days of survival	1
1179122	Married	70000+	57	50-59	One primary only	1	Yes	Yes	2010	Black	Non-Spanish-Hispanic-Latino	Non-Hispanic Black	C50.9-Breast, NOS	Poorly differentiated; Grade III	Left - origin of primary	IDC	IDC	T4d	N1a	mastectomy(without)	None/Unknown	Yes	Systemic therapy before surgery	1	>=1	Stated as partial response (PR)	PR	bone+lung	Yes	No	No	Yes	no/unknown	no/unknown	HR+/HER2+	Positive	Positive	Positive	Breast	31	Complete dates are available and there are more than 0 days of survival	1
1179796	other	70000+	70	70-79	One primary only	1	Yes	Yes	2010	White	Non-Spanish-Hispanic-Latino	Non-Hispanic White	C50.4-Upper-outer quadrant of breast	Moderately differentiated; Grade II	Left - origin of primary	IDC	IDC	T3	N3a	partial mastectomy	YES	Yes	Systemic therapy before surgery	0	0	Stated as no response (NR)	NR	bone	Yes	No	No	No	no/unknown	no/unknown	HR+/HER2-	Positive	Positive	Negative	Breast	79	Complete dates are available and there are more than 0 days of survival	1
1179948	Married	70000+	44	40-49	One primary only	1	Yes	Yes	2010	White	Non-Spanish-Hispanic-Latino	Non-Hispanic White	C50.9-Breast, NOS	Poorly differentiated; Grade III	Left - origin of primary	IDC	IDC	T1c	N0	mastectomy(with)	YES	Yes	Systemic therapy before surgery	1	>=1	Stated as partial response (PR)	PR	bone+liver	Yes	No	Yes	No	no/unknown	no/unknown	HR+/HER2+	Positive	Positive	Positive	Breast	16	Complete dates are available and there are more than 0 days of survival	1
1180120	Married	70000+	67	60-69	One primary only	1	Yes	Yes	2010	White	Non-Spanish-Hispanic-Latino	Non-Hispanic White	C50.4-Upper-outer quadrant of breast	Poorly differentiated; Grade III	Right - origin of primary	IDC	IDC	T2	N1	no surgery	None/Unknown	Yes	No systemic therapy and/or surgical procedures	1	>=1	Neoadjuvant therapy not given	not given	bone+lung	Yes	No	No	Yes	no/unknown	no/unknown	HR+/HER2-	Positive	Negative	Negative	Breast	2	Complete dates are available and there are more than 0 days of survival	1
1181441	Married	70000+	70	70-79	One primary only	1	Yes	Yes	2010	White	Non-Spanish-Hispanic-Latino	Non-Hispanic White	C50.9-Breast, NOS	Well differentiated; Grade I	Right - origin of primary	ILC	ILC	T2	N2a	mastectomy(without)	None/Unknown	No/Unknown	Systemic therapy after surgery	2	>=1	Not documented; Not assessed or unknown if assessed	NA	bone	Yes	No	No	No	no/unknown	no/unknown	HR+/HER2-	Positive	Positive	Negative	Alive	118	Complete dates are available and there are more than 0 days of survival	0
1182623	other	70000+	57	50-59	One primary only	1	Yes	Yes	2010	White	Non-Spanish-Hispanic-Latino	Non-Hispanic White	C50.9-Breast, NOS	Moderately differentiated; Grade II	Right - origin of primary	IDC	IDC	T4c	N0	no surgery	None/Unknown	Yes	No systemic therapy and/or surgical procedures	1	>=1	Neoadjuvant therapy not given	not given	bone	Yes	No	No	No	no/unknown	no/unknown		Positive	Positive	Borderline/Unknown	Alive	115	Complete dates are available and there are more than 0 days of survival	0
1183748	Single (never married)	70000+	62	60-69	One primary only	1	Yes	Yes	2010	Black	Non-Spanish-Hispanic-Latino	Non-Hispanic Black	C50.4-Upper-outer quadrant of breast	Poorly differentiated; Grade III	Left - origin of primary	IDC	IDC	T2	N2NOS	partial mastectomy	None/Unknown	No/Unknown	Systemic therapy after surgery	2	>=1	Neoadjuvant therapy not given	not given	bone+lung+liver	Yes	No	Yes	Yes	no/unknown	no/unknown	HR+/HER2-	Positive	Positive	Negative	Breast	56	Complete dates are available and there are more than 0 days of survival	1
1184852	other	70000+	53	50-59	One primary only	1	Yes	Yes	2010	White	Non-Spanish-Hispanic-Latino	Non-Hispanic White	C50.1-Central portion of breast	Poorly differentiated; Grade III	Right - origin of primary	IDC	IDC	T2	N1	no surgery	YES	Yes	No systemic therapy and/or surgical procedures	0	0	Neoadjuvant therapy not given	not given	bone+liver	Yes	No	Yes	No	no/unknown	no/unknown	HR+/HER2+	Positive	Negative	Positive	Breast	15	Complete dates are available and there are more than 0 days of survival	1
1184995	other	70000+	54	50-59	One primary only	1	Yes	Yes	2011	Black	Non-Spanish-Hispanic-Latino	Non-Hispanic Black	C50.4-Upper-outer quadrant of breast	Poorly differentiated; Grade III	Left - origin of primary	Adenocarcinoma	OTHER	T4a	N0	no surgery	None/Unknown	Yes	Systemic therapy after surgery	0	0	Neoadjuvant therapy not given	not given	bone	Yes	No	No	No	no/unknown	no/unknown	HR+/HER2-	Negative	Positive	Negative	Chronic Liver Disease and Cirrhosis	4	Complete dates are available and there are more than 0 days of survival	1
1185059	Married	70000+	65	60-69	One primary only	1	Yes	Yes	2011	Asian or Pacific Islander	Non-Spanish-Hispanic-Latino	Non-Hispanic Asian or Pacific Islander	C50.9-Breast, NOS	Unknown	Paired site, but no information concerning laterality	Adenocarcinoma	OTHER	TX	N3NOS	no surgery	YES	No/Unknown	No systemic therapy and/or surgical procedures	0	0	Neoadjuvant therapy not given	not given	bone+liver	Yes	No	Yes	No	no/unknown	no/unknown		Positive	Borderline/Unknown	Borderline/Unknown	Alive	107	Complete dates are available and there are more than 0 days of survival	0
1185227	other	70000+	53	50-59	One primary only	1	Yes	Yes	2011	White	Non-Spanish-Hispanic-Latino	Non-Hispanic White	C50.1-Central portion of breast	Unknown	Left - origin of primary	IDC/ILC MIXED OTHER	IDC/ILC MIXED OTHER	T4d	N3NOS	no surgery	None/Unknown	Yes	No systemic therapy and/or surgical procedures	0	0	Neoadjuvant therapy not given	not given	bone	Yes	No	No	No	no/unknown	no/unknown	HR-/HER2+	Negative	Negative	Positive	Breast	13	Complete dates are available and there are more than 0 days of survival	1
1185697	other	70000+	84	80+	One primary only	1	Yes	Yes	2011	White	Non-Spanish-Hispanic-Latino	Non-Hispanic White	C50.4-Upper-outer quadrant of breast	Poorly differentiated; Grade III	Right - origin of primary	IDC	IDC	T2	N1	no surgery	YES	No/Unknown	No systemic therapy and/or surgical procedures	1	>=1	Neoadjuvant therapy not given	not given	bone+brain	Yes	Yes	No	No	no/unknown	no/unknown	HR+/HER2-	Positive	Negative	Negative	Breast	6	Complete dates are available and there are more than 0 days of survival	1
1186264	Married	70000+	59	50-59	One primary only	1	Yes	Yes	2010	White	Non-Spanish-Hispanic-Latino	Non-Hispanic White	C50.9-Breast, NOS	Moderately differentiated; Grade II	Left - origin of primary	IDC/ILC MIXED OTHER	IDC/ILC MIXED OTHER	TX	N1	no surgery	None/Unknown	Yes	No systemic therapy and/or surgical procedures	0	0	Neoadjuvant therapy not given	not given	bone	Yes	No	No	No	no/unknown	no/unknown	HR+/HER2-	Positive	Positive	Negative	Breast	30	Complete dates are available and there are more than 0 days of survival	1
1186684	Single (never married)	70000+	67	60-69	One primary only	1	Yes	Yes	2010	White	Non-Spanish-Hispanic-Latino	Non-Hispanic White	C50.2-Upper-inner quadrant of breast	Unknown	Right - origin of primary	IDC	IDC	T2	N0	no surgery	None/Unknown	Yes	No systemic therapy and/or surgical procedures	1	>=1	Neoadjuvant therapy not given	not given	bone+liver	Yes	No	Yes	No	no/unknown	no/unknown	HR+/HER2-	Positive	Positive	Negative	Breast	1	Complete dates are available and there are more than 0 days of survival	1
1188701	other	70000+	72	70-79	One primary only	1	Yes	Yes	2011	White	Spanish-Hispanic-Latino	Hispanic (All Races)	C50.4-Upper-outer quadrant of breast	Moderately differentiated; Grade II	Left - origin of primary	ILC	ILC	TX	N3NOS	no surgery	YES	Yes	No systemic therapy and/or surgical procedures	0	0	Neoadjuvant therapy not given	not given	bone+liver	Yes	No	Yes	No	no/unknown	no/unknown	HR+/HER2-	Positive	Positive	Negative	Breast	21	Complete dates are available and there are more than 0 days of survival	1
1189049	Single (never married)	70000+	77	70-79	One primary only	1	Yes	Yes	2010	White	Non-Spanish-Hispanic-Latino	Non-Hispanic White	C50.4-Upper-outer quadrant of breast	Poorly differentiated; Grade III	Right - origin of primary	OTHER	OTHER	T4c	N1	no surgery	None/Unknown	No/Unknown	No systemic therapy and/or surgical procedures			Neoadjuvant therapy not given	not given	bone+brain	Yes	Yes	No	No	no/unknown	no/unknown		Positive	Negative	Borderline/Unknown	Breast	3	Complete dates are available and there are more than 0 days of survival	1
1189366	other	70000+	41	40-49	One primary only	1	Yes	Yes	2010	Asian or Pacific Islander	Non-Spanish-Hispanic-Latino	Non-Hispanic Asian or Pacific Islander	C50.2-Upper-inner quadrant of breast	Poorly differentiated; Grade III	Right - origin of primary	IDC	IDC	T1c	N1	mastectomy(with)	YES	Yes	Systemic therapy both before and after surgery	1	>=1	Stated as partial response (PR)	PR	bone	Yes	No	No	No	no/unknown	no/unknown	HR+/HER2-	Positive	Negative	Negative	Breast	54	Complete dates are available and there are more than 0 days of survival	1
1189987	other	70000+	69	60-69	One primary only	1	Yes	Yes	2011	Black	Non-Spanish-Hispanic-Latino	Non-Hispanic Black	C50.4-Upper-outer quadrant of breast	Moderately differentiated; Grade II	Right - origin of primary	IDC	IDC	T1c	N1a	partial mastectomy	YES	No/Unknown	Systemic therapy after surgery	1	>=1	Neoadjuvant therapy not given	not given	bone	Yes	No	No	No	no/unknown	no/unknown		Positive	Positive	Borderline/Unknown	Cerebrovascular Diseases	52	Complete dates are available and there are more than 0 days of survival	1
1190277	Married	70000+	49	40-49	One primary only	1	Yes	Yes	2011	Asian or Pacific Islander	Non-Spanish-Hispanic-Latino	Non-Hispanic Asian or Pacific Islander	C50.4-Upper-outer quadrant of breast	Poorly differentiated; Grade III	Left - origin of primary	IDC	IDC	T1c	N2a	partial mastectomy	None/Unknown	Yes	Systemic therapy after surgery	0	0	Neoadjuvant therapy not given	not given	bone	Yes	No	No	No	no/unknown	no/unknown	HR-/HER2+	Negative	Negative	Positive	Alive	106	Complete dates are available and there are more than 0 days of survival	0
1191391	Single (never married)	70000+	61	60-69	One primary only	1	Yes	Yes	2011	White	Non-Spanish-Hispanic-Latino	Non-Hispanic White	C50.8-Overlapping lesion of breast	Unknown	Right - origin of primary	Adenocarcinoma	OTHER	T2	N3b	no surgery	YES	No/Unknown	Systemic therapy after surgery	0	0	Neoadjuvant therapy not given	not given	bone	Yes	No	No	No	no/unknown	no/unknown	HR+/HER2-	Positive	Positive	Negative	Breast	62	Complete dates are available and there are more than 0 days of survival	1
1192308	Married	70000+	39	<40	One primary only	1	Yes	Yes	2011	White	Non-Spanish-Hispanic-Latino	Non-Hispanic White	C50.4-Upper-outer quadrant of breast	Poorly differentiated; Grade III	Left - origin of primary	IDC	IDC	T2	N2a	mastectomy(with)	YES	Yes	Systemic therapy after surgery	1	>=1	Neoadjuvant therapy not given	not given	bone	Yes	No	No	No	no/unknown	no/unknown	HR-/HER2+	Negative	Negative	Positive	Breast	99	Complete dates are available and there are more than 0 days of survival	1
1192508	Married	70000+	69	60-69	One primary only	1	Yes	Yes	2011	White	Non-Spanish-Hispanic-Latino	Non-Hispanic White	C50.8-Overlapping lesion of breast	Moderately differentiated; Grade II	Right - origin of primary	ILC	ILC	T3	N3a	mastectomy(without)	YES	No/Unknown	Systemic therapy after surgery	1	>=1	Neoadjuvant therapy not given	not given	bone	Yes	No	No	No	no/unknown	no/unknown	HR+/HER2-	Positive	Positive	Negative	Breast	51	Complete dates are available and there are more than 0 days of survival	1
1192838	Married	70000+	50	50-59	One primary only	1	Yes	Yes	2011	White	Non-Spanish-Hispanic-Latino	Non-Hispanic White	C50.8-Overlapping lesion of breast	Well differentiated; Grade I	Right - origin of primary	IDC/ILC MIXED OTHER	IDC/ILC MIXED OTHER	T1c	N1	no surgery	None/Unknown	Yes	No systemic therapy and/or surgical procedures	1	>=1	Neoadjuvant therapy not given	not given	bone+liver	Yes	No	Yes	No	no/unknown	no/unknown	HR+/HER2-	Positive	Positive	Negative	Breast	45	Complete dates are available and there are more than 0 days of survival	1
1194065	Single (never married)	70000+	58	50-59	One primary only	1	Yes	Yes	2011	Asian or Pacific Islander	Non-Spanish-Hispanic-Latino	Non-Hispanic Asian or Pacific Islander	C50.9-Breast, NOS	Well differentiated; Grade I	Right - origin of primary	ILC	ILC	TX	N3NOS	no surgery	None/Unknown	Yes	No systemic therapy and/or surgical procedures	1	>=1	Neoadjuvant therapy not given	not given	bone+lung+liver	Yes	No	Yes	Yes	no/unknown	no/unknown	HR+/HER2-	Positive	Positive	Negative	State DC not available or state DC available but no COD	36	Complete dates are available and there are more than 0 days of survival	1
1194419	Married	70000+	55	50-59	One primary only	1	Yes	Yes	2010	White	Non-Spanish-Hispanic-Latino	Non-Hispanic White	C50.9-Breast, NOS	Moderately differentiated; Grade II	Right - origin of primary	IDC	IDC	T4c	N3c	no surgery	YES	No/Unknown	No systemic therapy and/or surgical procedures	0	0	Neoadjuvant therapy not given	not given	bone+liver+brain	Yes	Yes	Yes	No	no/unknown	no/unknown	HR+/HER2-	Positive	Positive	Negative	Breast	23	Complete dates are available and there are more than 0 days of survival	1
1194906	Married	70000+	38	<40	One primary only	1	Yes	Yes	2011	Asian or Pacific Islander	Non-Spanish-Hispanic-Latino	Non-Hispanic Asian or Pacific Islander	C50.4-Upper-outer quadrant of breast	Unknown	Left - origin of primary	ILC	ILC	TX	N1	no surgery	None/Unknown	Yes	No systemic therapy and/or surgical procedures	1	>=1	Neoadjuvant therapy not given	not given	bone+liver	Yes	No	Yes	No	no/unknown	no/unknown	HR-/HER2-	Negative	Negative	Negative	Breast	1	Complete dates are available and there are more than 0 days of survival	1
1195576	other	70000+	57	50-59	One primary only	1	Yes	Yes	2011	White	Non-Spanish-Hispanic-Latino	Non-Hispanic White	C50.2-Upper-inner quadrant of breast	Moderately differentiated; Grade II	Left - origin of primary	IDC/ILC MIXED OTHER	IDC/ILC MIXED OTHER	T1c	N0	partial mastectomy	YES	No/Unknown	Systemic therapy after surgery	1	>=1	Neoadjuvant therapy not given	not given	bone	Yes	No	No	No	no/unknown	no/unknown	HR+/HER2-	Positive	Positive	Negative	Alive	105	Complete dates are available and there are more than 0 days of survival	0
1195605	Married	70000+	66	60-69	One primary only	1	Yes	Yes	2011	Black	Non-Spanish-Hispanic-Latino	Non-Hispanic Black	C50.9-Breast, NOS	Poorly differentiated; Grade III	Right - origin of primary	OTHER	OTHER	TX	N1	no surgery	None/Unknown	Yes	No systemic therapy and/or surgical procedures	0	0	Neoadjuvant therapy not given	not given	bone+lung+liver	Yes	No	Yes	Yes	no/unknown	no/unknown	HR+/HER2-	Positive	Positive	Negative	Breast	1	Complete dates are available and there are more than 0 days of survival	1
1195639	Single (never married)	70000+	37	<40	One primary only	1	Yes	Yes	2011	Black	Non-Spanish-Hispanic-Latino	Non-Hispanic Black	C50.8-Overlapping lesion of breast	Poorly differentiated; Grade III	Right - origin of primary	IDC/ILC MIXED OTHER	IDC/ILC MIXED OTHER	T4d	N2a	mastectomy(with)	None/Unknown	Yes	Systemic therapy before surgery	1	>=1	Stated as partial response (PR)	PR	bone+lung	Yes	No	No	Yes	no/unknown	no/unknown	HR+/HER2-	Positive	Negative	Negative	Breast	11	Complete dates are available and there are more than 0 days of survival	1
1195971	Married	70000+	72	70-79	One primary only	1	Yes	Yes	2011	White	Non-Spanish-Hispanic-Latino	Non-Hispanic White	C50.8-Overlapping lesion of breast	Unknown	Left - origin of primary	IDC	IDC	T2	N1	no surgery	None/Unknown	No/Unknown	Systemic therapy after surgery	0	0	Neoadjuvant therapy not given	not given	bone+lung	Yes	No	No	Yes	no/unknown	no/unknown	HR+/HER2-	Positive	Positive	Negative	Breast	47	Complete dates are available and there are more than 0 days of survival	1
1196332	Single (never married)	70000+	55	50-59	One primary only	1	Yes	Yes	2010	White	Non-Spanish-Hispanic-Latino	Non-Hispanic White	C50.4-Upper-outer quadrant of breast	Poorly differentiated; Grade III	Right - origin of primary	OTHER	OTHER	T2	N2a	no surgery	YES	No/Unknown	No systemic therapy and/or surgical procedures	2	>=1	Neoadjuvant therapy not given	not given	bone	Yes	No	No	No	no/unknown	no/unknown	HR+/HER2+	Positive	Positive	Positive	Breast	25	Complete dates are available and there are more than 0 days of survival	1
1196929	other	70000+	78	70-79	One primary only	1	Yes	Yes	2011	White	Spanish-Hispanic-Latino	Hispanic (All Races)	C50.9-Breast, NOS	Poorly differentiated; Grade III	Left - origin of primary	OTHER	OTHER	T4d	N3c	no surgery	YES	Yes	No systemic therapy and/or surgical procedures	0	0	Neoadjuvant therapy not given	not given	bone+lung+liver	Yes	No	Yes	Yes	no/unknown	no/unknown	HR-/HER2+	Negative	Negative	Positive	Breast	2	Complete dates are available and there are more than 0 days of survival	1
1197263	Married	70000+	57	50-59	One primary only	1	Yes	Yes	2010	White	Non-Spanish-Hispanic-Latino	Non-Hispanic White	C50.9-Breast, NOS	Unknown	Paired site, but no information concerning laterality	OTHER	OTHER	TX	N1	no surgery	None/Unknown	Yes	Systemic therapy both before and after surgery	0	0	Not documented; Not assessed or unknown if assessed	NA	bone	Yes	No	No	No	no/unknown	no/unknown	HR+/HER2+	Positive	Negative	Positive	Breast	37	Complete dates are available and there are more than 0 days of survival	1
1197284	Married	70000+	55	50-59	One primary only	1	Yes	Yes	2010	White	Non-Spanish-Hispanic-Latino	Non-Hispanic White	C50.8-Overlapping lesion of breast	Poorly differentiated; Grade III	Left - origin of primary	IDC	IDC	T2	N0	mastectomy(without)	None/Unknown	No/Unknown	Systemic therapy both before and after surgery	1	>=1	Not documented; Not assessed or unknown if assessed	NA	bone	Yes	No	No	No	no/unknown	no/unknown	HR+/HER2-	Positive	Negative	Negative	Breast	89	Complete dates are available and there are more than 0 days of survival	1
1197837	Married	70000+	62	60-69	One primary only	1	Yes	Yes	2011	White	Non-Spanish-Hispanic-Latino	Non-Hispanic White	C50.4-Upper-outer quadrant of breast	Poorly differentiated; Grade III	Right - origin of primary	IDC	IDC	TX	N2a	no surgery	YES	Yes	No systemic therapy and/or surgical procedures	0	0	Neoadjuvant therapy not given	not given	bone+lung	Yes	No	No	Yes	no/unknown	no/unknown	HR-/HER2-	Negative	Negative	Negative	Breast	3	Complete dates are available and there are more than 0 days of survival	1
1198473	other	70000+	51	50-59	One primary only	1	Yes	Yes	2011	White	Non-Spanish-Hispanic-Latino	Non-Hispanic White	C50.8-Overlapping lesion of breast	Poorly differentiated; Grade III	Left - origin of primary	IDC	IDC	T4d	N2a	mastectomy NOS	YES	Yes	Systemic therapy before surgery	1	>=1	Not documented; Not assessed or unknown if assessed	NA	bone+lung+liver	Yes	No	Yes	Yes	no/unknown	no/unknown	HR-/HER2+	Negative	Negative	Positive	Alive	104	Complete dates are available and there are more than 0 days of survival	0
1198640	Married	70000+	44	40-49	One primary only	1	Yes	Yes	2011	White	Non-Spanish-Hispanic-Latino	Non-Hispanic White	C50.4-Upper-outer quadrant of breast	Unknown	Right - origin of primary	Adenocarcinoma	OTHER	T3	N3NOS	no surgery	None/Unknown	Yes	No systemic therapy and/or surgical procedures	2	>=1	Neoadjuvant therapy not given	not given	bone	Yes	No	No	No	no/unknown	no/unknown	HR+/HER2-	Positive	Negative	Negative	Breast	57	Complete dates are available and there are more than 0 days of survival	1
1201135	Married	70000+	66	60-69	One primary only	1	Yes	Yes	2011	White	Spanish-Hispanic-Latino	Hispanic (All Races)	C50.5-Lower-outer quadrant of breast	Poorly differentiated; Grade III	Right - origin of primary	IDC	IDC	T4b	N3b	no surgery	YES	Yes	No systemic therapy and/or surgical procedures	2	>=1	Neoadjuvant therapy not given	not given	bone	Yes	No	No	No	no/unknown	no/unknown	HR+/HER2-	Positive	Negative	Negative	Breast	6	Complete dates are available and there are more than 0 days of survival	1
1201536	other	70000+	73	70-79	One primary only	1	Yes	Yes	2011	White	Non-Spanish-Hispanic-Latino	Non-Hispanic White	C50.9-Breast, NOS	Moderately differentiated; Grade II	Right - origin of primary	IDC/ILC MIXED OTHER	IDC/ILC MIXED OTHER	T1b	N1	no surgery	None/Unknown	Yes	No systemic therapy and/or surgical procedures	1	>=1	Not documented; Not assessed or unknown if assessed	NA	bone	Yes	No	No	No	no/unknown	no/unknown	HR+/HER2-	Positive	Positive	Negative	Breast	23	Complete dates are available and there are more than 0 days of survival	1
1202932	Married	70000+	41	40-49	One primary only	1	Yes	Yes	2011	White	Non-Spanish-Hispanic-Latino	Non-Hispanic White	C50.3-Lower-inner quadrant of breast	Poorly differentiated; Grade III	Left - origin of primary	IDC/ILC MIXED OTHER	IDC/ILC MIXED OTHER	T1c	N1	no surgery	YES	Yes	No systemic therapy and/or surgical procedures	2	>=1	Neoadjuvant therapy not given	not given	bone+liver	Yes	No	Yes	No	no/unknown	no/unknown	HR+/HER2-	Positive	Positive	Negative	Breast	41	Complete dates are available and there are more than 0 days of survival	1
1203449	Married	70000+	50	50-59	One primary only	1	Yes	Yes	2011	Asian or Pacific Islander	Non-Spanish-Hispanic-Latino	Non-Hispanic Asian or Pacific Islander	C50.9-Breast, NOS	Unknown	Right - origin of primary	Adenocarcinoma	OTHER	T4c	N1	no surgery	None/Unknown	Yes	No systemic therapy and/or surgical procedures	1	>=1	Neoadjuvant therapy not given	not given	bone+brain	Yes	Yes	No	No	no/unknown	no/unknown		Positive	Positive	Borderline/Unknown	Breast	1	Complete dates are available and there are more than 0 days of survival	1
1203532	Married	70000+	74	70-79	One primary only	1	Yes	Yes	2010	White	Non-Spanish-Hispanic-Latino	Non-Hispanic White	C50.2-Upper-inner quadrant of breast	Moderately differentiated; Grade II	Left - origin of primary	IDC	IDC	T2	N3c	partial mastectomy	YES	No/Unknown	Systemic therapy before surgery	2	>=1	Not documented; Not assessed or unknown if assessed	NA	bone+lung	Yes	No	No	Yes	no/unknown	no/unknown	HR+/HER2-	Positive	Negative	Negative	Alive	117	Complete dates are available and there are more than 0 days of survival	0
1205117	Married	70000+	81	80+	One primary only	1	Yes	Yes	2011	White	Non-Spanish-Hispanic-Latino	Non-Hispanic White	C50.9-Breast, NOS	Unknown	Left - origin of primary	Adenocarcinoma	OTHER	TX	N1	no surgery	None/Unknown	No/Unknown	Systemic therapy after surgery	0	0	Neoadjuvant therapy not given	not given	bone+lung	Yes	No	No	Yes	no/unknown	no/unknown	HR+/HER2-	Positive	Positive	Negative	Alive	103	Complete dates are available and there are more than 0 days of survival	0
1205384	Married	70000+	62	60-69	One primary only	1	Yes	Yes	2011	Black	Non-Spanish-Hispanic-Latino	Non-Hispanic Black	C50.9-Breast, NOS	Unknown	Left - origin of primary	IDC	IDC	TX	N3NOS	no surgery	YES	Yes	No systemic therapy and/or surgical procedures	0	0	Neoadjuvant therapy not given	not given	bone	Yes	No	No	No	no/unknown	no/unknown		Negative	Negative	Borderline/Unknown	Breast	10	Complete dates are available and there are more than 0 days of survival	1
1205639	Married	70000+	69	60-69	One primary only	1	Yes	Yes	2011	White	Non-Spanish-Hispanic-Latino	Non-Hispanic White	C50.4-Upper-outer quadrant of breast	Well differentiated; Grade I	Right - origin of primary	IDC/ILC MIXED OTHER	IDC/ILC MIXED OTHER	T4a	N1	no surgery	YES	No/Unknown	No systemic therapy and/or surgical procedures	1	>=1	Neoadjuvant therapy not given	not given	bone	Yes	No	No	No	no/unknown	no/unknown	HR+/HER2-	Positive	Positive	Negative	Breast	27	Complete dates are available and there are more than 0 days of survival	1
1205854	Single (never married)	70000+	49	40-49	One primary only	1	Yes	Yes	2010	White	Non-Spanish-Hispanic-Latino	Non-Hispanic White	C50.9-Breast, NOS	Moderately differentiated; Grade II	Left - origin of primary	IDC	IDC	T4b	N1mi	partial mastectomy	None/Unknown	Yes	Systemic therapy after surgery	0	0	Not documented; Not assessed or unknown if assessed	NA	bone+lung+liver	Yes	No	Yes	Yes	no/unknown	no/unknown	HR+/HER2+	Positive	Positive	Positive	Alive	109	Complete dates are available and there are more than 0 days of survival	0
1206668	Married	70000+	57	50-59	One primary only	1	Yes	Yes	2011	White	Non-Spanish-Hispanic-Latino	Non-Hispanic White	C50.2-Upper-inner quadrant of breast	Well differentiated; Grade I	Right - origin of primary	ILC	ILC	T3	N3b	partial mastectomy	YES	Yes	Systemic therapy before surgery	1	>=1	Not documented; Not assessed or unknown if assessed	NA	bone	Yes	No	No	No	no/unknown	no/unknown		Positive	Positive	Borderline/Unknown	Breast	56	Complete dates are available and there are more than 0 days of survival	1
1207372	Single (never married)	70000+	55	50-59	One primary only	1	Yes	Yes	2011	Black	Non-Spanish-Hispanic-Latino	Non-Hispanic Black	C50.6-Axillary tail of breast	Moderately differentiated; Grade II	Left - origin of primary	IDC	IDC	T4d	N3c	no surgery	YES	Yes	No systemic therapy and/or surgical procedures	2	>=1	Not documented; Not assessed or unknown if assessed	NA	bone	Yes	No	No	No	no/unknown	no/unknown	HR-/HER2-	Negative	Negative	Negative	Breast	14	Complete dates are available and there are more than 0 days of survival	1
1207574	Married	70000+	38	<40	One primary only	1	Yes	Yes	2011	Asian or Pacific Islander	Non-Spanish-Hispanic-Latino	Non-Hispanic Asian or Pacific Islander	C50.9-Breast, NOS	Poorly differentiated; Grade III	Left - origin of primary	IDC	IDC	T2	N3a	mastectomy(without)	None/Unknown	Yes	Systemic therapy after surgery	1	>=1	Neoadjuvant therapy not given	not given	bone	Yes	No	No	No	no/unknown	no/unknown	HR+/HER2-	Positive	Positive	Negative	Breast	26	Complete dates are available and there are more than 0 days of survival	1
1207786	other	70000+	59	50-59	One primary only	1	Yes	Yes	2011	White	Spanish-Hispanic-Latino	Hispanic (All Races)	C50.8-Overlapping lesion of breast	Poorly differentiated; Grade III	Right - origin of primary	IDC	IDC	T3	N1	no surgery	None/Unknown	No/Unknown	No systemic therapy and/or surgical procedures			Neoadjuvant therapy not given	not given	bone+liver+lung+brain	Yes	Yes	Yes	Yes	no/unknown	no/unknown	HR-/HER2+	Negative	Negative	Positive	Brain and Other Nervous System	1	Complete dates are available and there are more than 0 days of survival	1
1207813	other	70000+	72	70-79	One primary only	1	Yes	Yes	2011	White	Non-Spanish-Hispanic-Latino	Non-Hispanic White	C50.8-Overlapping lesion of breast	Moderately differentiated; Grade II	Left - origin of primary	IDC	IDC	T1c	N1	no surgery	None/Unknown	No/Unknown	No systemic therapy and/or surgical procedures	0	0	Neoadjuvant therapy not given	not given	bone	Yes	No	No	No	no/unknown	no/unknown	HR+/HER2-	Positive	Positive	Negative	Breast	10	Complete dates are available and there are more than 0 days of survival	1
1207983	Married	70000+	66	60-69	One primary only	1	Yes	Yes	2011	White	Non-Spanish-Hispanic-Latino	Non-Hispanic White	C50.4-Upper-outer quadrant of breast	Moderately differentiated; Grade II	Left - origin of primary	IDC	IDC	T2	N3NOS	no surgery	YES	No/Unknown	No systemic therapy and/or surgical procedures	0	0	Neoadjuvant therapy not given	not given	bone	Yes	No	No	No	no/unknown	no/unknown	HR+/HER2-	Positive	Positive	Negative	Alive	102	Complete dates are available and there are more than 0 days of survival	0
1208249	other	70000+	69	60-69	One primary only	1	Yes	Yes	2011	Asian or Pacific Islander	Non-Spanish-Hispanic-Latino	Non-Hispanic Asian or Pacific Islander	C50.2-Upper-inner quadrant of breast	Moderately differentiated; Grade II	Right - origin of primary	IDC	IDC	T1b	N1	no surgery	YES	No/Unknown	No systemic therapy and/or surgical procedures	2	>=1	Not documented; Not assessed or unknown if assessed	NA	bone	Yes	No	No	No	no/unknown	no/unknown	HR+/HER2-	Positive	Positive	Negative	Breast	26	Complete dates are available and there are more than 0 days of survival	1
1210225	Married	70000+	83	80+	One primary only	1	Yes	Yes	2011	White	Non-Spanish-Hispanic-Latino	Non-Hispanic White	C50.4-Upper-outer quadrant of breast	Unknown	Right - origin of primary	IDC	IDC	T3	N3a	no surgery	YES	No/Unknown	No systemic therapy and/or surgical procedures	0	0	Neoadjuvant therapy not given	not given	bone+brain	Yes	Yes	No	No	no/unknown	no/unknown	HR+/HER2-	Positive	Positive	Negative	Other Cause of Death	19	Complete dates are available and there are more than 0 days of survival	1
1210555	Single (never married)	70000+	51	50-59	One primary only	1	Yes	Yes	2011	White	Spanish-Hispanic-Latino	Hispanic (All Races)	C50.1-Central portion of breast	Moderately differentiated; Grade II	Right - origin of primary	IDC	IDC	T2	N1	partial mastectomy	YES	No/Unknown	Systemic therapy after surgery	1	>=1	Neoadjuvant therapy not given	not given	bone+lung	Yes	No	No	Yes	no/unknown	no/unknown	HR+/HER2-	Positive	Positive	Negative	Breast	44	Complete dates are available and there are more than 0 days of survival	1
1210978	Married	70000+	51	50-59	One primary only	1	Yes	Yes	2011	Asian or Pacific Islander	Non-Spanish-Hispanic-Latino	Non-Hispanic Asian or Pacific Islander	C50.1-Central portion of breast	Unknown	Left - origin of primary	IDC	IDC	T4b	N1	no surgery	None/Unknown	No/Unknown	No systemic therapy and/or surgical procedures	1	>=1	Neoadjuvant therapy not given	not given	bone	Yes	No	No	No	no/unknown	no/unknown	HR+/HER2-	Positive	Positive	Negative	Breast	53	Complete dates are available and there are more than 0 days of survival	1
1211216	Single (never married)	70000+	77	70-79	One primary only	1	Yes	Yes	2011	Black	Spanish-Hispanic-Latino	Hispanic (All Races)	C50.9-Breast, NOS	Unknown	Paired site, but no information concerning laterality	OTHER	OTHER	TX	N3NOS	no surgery	None/Unknown	No/Unknown	No systemic therapy and/or surgical procedures	2	>=1	Not documented; Not assessed or unknown if assessed	NA	bone+brain	Yes	Yes	No	No	no/unknown	no/unknown		Borderline/Unknown	Borderline/Unknown	Borderline/Unknown	Breast	17	Incomplete dates are available and there cannot be zero days of follow-up	1
1211294	Married	70000+	57	50-59	One primary only	1	Yes	Yes	2011	White	Non-Spanish-Hispanic-Latino	Non-Hispanic White	C50.8-Overlapping lesion of breast	Unknown	Left - origin of primary	IDC	IDC	T2	N1	no surgery	None/Unknown	Yes	No systemic therapy and/or surgical procedures	1	>=1	Neoadjuvant therapy not given	not given	bone	Yes	No	No	No	no/unknown	no/unknown	HR+/HER2+	Positive	Negative	Positive	Alive	102	Complete dates are available and there are more than 0 days of survival	0
1211432	Married	70000+	62	60-69	One primary only	1	Yes	Yes	2011	White	Non-Spanish-Hispanic-Latino	Non-Hispanic White	C50.5-Lower-outer quadrant of breast	Moderately differentiated; Grade II	Left - origin of primary	IDC	IDC	T1c	N1	no surgery	YES	Yes	No systemic therapy and/or surgical procedures	0	0	Not documented; Not assessed or unknown if assessed	NA	bone+liver+brain	Yes	Yes	Yes	No	no/unknown	no/unknown	HR-/HER2+	Negative	Negative	Positive	Breast	6	Complete dates are available and there are more than 0 days of survival	1
1211815	Single (never married)	70000+	44	40-49	One primary only	1	Yes	Yes	2011	White	Spanish-Hispanic-Latino	Hispanic (All Races)	C50.9-Breast, NOS	Poorly differentiated; Grade III	Left - origin of primary	OTHER	OTHER	T4a	N1	no surgery	None/Unknown	No/Unknown	No systemic therapy and/or surgical procedures			Neoadjuvant therapy not given	not given	bone+lung+liver	Yes	No	Yes	Yes	no/unknown	no/unknown	HR-/HER2-	Negative	Negative	Negative	Breast	0	Complete dates are available and there are more than 0 days of survival	1
1212516	Married	70000+	55	50-59	One primary only	1	Yes	Yes	2011	Asian or Pacific Islander	Non-Spanish-Hispanic-Latino	Non-Hispanic Asian or Pacific Islander	C50.8-Overlapping lesion of breast	Poorly differentiated; Grade III	Left - origin of primary	IDC	IDC	T4b	N1	no surgery	None/Unknown	No/Unknown	No systemic therapy and/or surgical procedures			Neoadjuvant therapy not given	not given	bone+lung	Yes	No	No	Yes	no/unknown	no/unknown	HR+/HER2+	Positive	Negative	Positive	Alive	0	Complete dates are available and there are more than 0 days of survival	0
1212830	Married	70000+	63	60-69	One primary only	1	Yes	Yes	2011	White	Non-Spanish-Hispanic-Latino	Non-Hispanic White	C50.8-Overlapping lesion of breast	Moderately differentiated; Grade II	Left - origin of primary	IDC	IDC	T1c	N0	no surgery	None/Unknown	No/Unknown	No systemic therapy and/or surgical procedures	2	>=1	Not documented; Not assessed or unknown if assessed	NA	bone+brain	Yes	Yes	No	No	no/unknown	no/unknown	HR+/HER2-	Positive	Positive	Negative	Diseases of Heart	8	Complete dates are available and there are more than 0 days of survival	1
1214606	Single (never married)	70000+	86	80+	One primary only	1	Yes	Yes	2011	White	Non-Spanish-Hispanic-Latino	Non-Hispanic White	C50.9-Breast, NOS	Unknown	Only one side - side unspecified	Adenocarcinoma	OTHER	TX	N0	no surgery	None/Unknown	No/Unknown	No systemic therapy and/or surgical procedures			Neoadjuvant therapy not given	not given	bone	Yes	No	No	No	no/unknown	no/unknown	HR+/HER2-	Positive	Positive	Negative	Breast	53	Complete dates are available and there are more than 0 days of survival	1
1215603	Married	70000+	38	<40	One primary only	1	Yes	Yes	2011	Black	Non-Spanish-Hispanic-Latino	Non-Hispanic Black	C50.8-Overlapping lesion of breast	Poorly differentiated; Grade III	Left - origin of primary	IDC	IDC	T2	N1	mastectomy(with)	YES	Yes	Systemic therapy both before and after surgery	0	0	Stated as partial response (PR)	PR	bone	Yes	No	No	No	no/unknown	no/unknown	HR+/HER2-	Positive	Positive	Negative	Breast	75	Complete dates are available and there are more than 0 days of survival	1
1216037	Married	70000+	66	60-69	One primary only	1	Yes	Yes	2011	Black	Non-Spanish-Hispanic-Latino	Non-Hispanic Black	C50.1-Central portion of breast	Unknown	Right - origin of primary	Adenocarcinoma	OTHER	TX	N3NOS	no surgery	None/Unknown	No/Unknown	No systemic therapy and/or surgical procedures	0	0	Neoadjuvant therapy not given	not given	bone	Yes	No	No	No	no/unknown	no/unknown	HR+/HER2-	Positive	Borderline/Unknown	Negative	Breast	53	Complete dates are available and there are more than 0 days of survival	1
1218033	Married	70000+	40	40-49	One primary only	1	Yes	Yes	2011	White	Spanish-Hispanic-Latino	Hispanic (All Races)	C50.9-Breast, NOS	Poorly differentiated; Grade III	Right - origin of primary	IDC	IDC	T4d	N1	no surgery	YES	Yes	No systemic therapy and/or surgical procedures	0	0	Neoadjuvant therapy not given	not given	bone+liver	Yes	No	Yes	No	no/unknown	no/unknown	HR+/HER2-	Positive	Positive	Negative	Breast	20	Complete dates are available and there are more than 0 days of survival	1
1218066	other	70000+	77	70-79	One primary only	1	Yes	Yes	2011	Black	Non-Spanish-Hispanic-Latino	Non-Hispanic Black	C50.2-Upper-inner quadrant of breast	Unknown	Left - origin of primary	OTHER	OTHER	T1c	N0	no surgery	None/Unknown	No/Unknown	No systemic therapy and/or surgical procedures			Neoadjuvant therapy not given	not given	bone+lung	Yes	No	No	Yes	no/unknown	no/unknown		Borderline/Unknown	Borderline/Unknown	Borderline/Unknown	Breast	9	Complete dates are available and there are more than 0 days of survival	1
1220487	other	70000+	63	60-69	One primary only	1	Yes	Yes	2010	White	Non-Spanish-Hispanic-Latino	Non-Hispanic White	C50.9-Breast, NOS	Unknown	Left - origin of primary	IDC	IDC	TX	N3NOS	no surgery	None/Unknown	No/Unknown	No systemic therapy and/or surgical procedures			Neoadjuvant therapy not given	not given	bone+lung	Yes	No	No	Yes	no/unknown	no/unknown		Positive	Positive	Borderline/Unknown	Breast	30	Incomplete dates are available and there cannot be zero days of follow-up	1
1220728	other	70000+	62	60-69	One primary only	1	Yes	Yes	2011	Black	Non-Spanish-Hispanic-Latino	Non-Hispanic Black	C50.8-Overlapping lesion of breast	Poorly differentiated; Grade III	Left - origin of primary	IDC	IDC	T1c	N0	no surgery	YES	No/Unknown	No systemic therapy and/or surgical procedures	0	0	Neoadjuvant therapy not given	not given	bone+lung+liver	Yes	No	Yes	Yes	no/unknown	no/unknown	HR-/HER2-	Negative	Negative	Negative	Breast	2	Complete dates are available and there are more than 0 days of survival	1
1221135	Married	70000+	60	60-69	One primary only	1	Yes	Yes	2011	Asian or Pacific Islander	Non-Spanish-Hispanic-Latino	Non-Hispanic Asian or Pacific Islander	C50.9-Breast, NOS	Moderately differentiated; Grade II	Right - origin of primary	IDC	IDC	TX	N0	no surgery	None/Unknown	Yes	No systemic therapy and/or surgical procedures	1	>=1	Neoadjuvant therapy not given	not given	bone+lung	Yes	No	No	Yes	no/unknown	no/unknown	HR+/HER2-	Positive	Positive	Negative	Breast	49	Complete dates are available and there are more than 0 days of survival	1
1221536	other	70000+	78	70-79	One primary only	1	Yes	Yes	2011	White	Non-Spanish-Hispanic-Latino	Non-Hispanic White	C50.9-Breast, NOS	Moderately differentiated; Grade II	Right - origin of primary	IDC	IDC	TX	N0	no surgery	None/Unknown	No/Unknown	No systemic therapy and/or surgical procedures	0	0	Neoadjuvant therapy not given	not given	bone	Yes	No	No	No	no/unknown	no/unknown	HR+/HER2-	Positive	Positive	Negative	Breast	10	Complete dates are available and there are more than 0 days of survival	1
1222226	Married	70000+	36	<40	One primary only	1	Yes	Yes	2011	White	Non-Spanish-Hispanic-Latino	Non-Hispanic White	C50.5-Lower-outer quadrant of breast	Moderately differentiated; Grade II	Left - origin of primary	IDC	IDC	T2	N1a	mastectomy(with)	None/Unknown	Yes	Systemic therapy both before and after surgery	0	0	Stated as partial response (PR)	PR	bone	Yes	No	No	No	no/unknown	no/unknown	HR+/HER2-	Positive	Positive	Negative	Breast	101	Complete dates are available and there are more than 0 days of survival	1
1222427	Married	70000+	52	50-59	One primary only	1	Yes	Yes	2011	White	Non-Spanish-Hispanic-Latino	Non-Hispanic White	C50.8-Overlapping lesion of breast	Unknown	Left - origin of primary	ILC	ILC	T1c	N0	no surgery	YES	No/Unknown	No systemic therapy and/or surgical procedures	1	>=1	Neoadjuvant therapy not given	not given	bone+liver	Yes	No	Yes	No	no/unknown	no/unknown	HR+/HER2-	Positive	Positive	Negative	Breast	27	Complete dates are available and there are more than 0 days of survival	1
1223376	other	70000+	69	60-69	One primary only	1	Yes	Yes	2011	White	Non-Spanish-Hispanic-Latino	Non-Hispanic White	C50.9-Breast, NOS	Poorly differentiated; Grade III	Left - origin of primary	IDC	IDC	T4c	N2NOS	mastectomy(without)	None/Unknown	Yes	Systemic therapy before surgery	1	>=1	Not documented; Not assessed or unknown if assessed	NA	bone+liver	Yes	No	Yes	No	no/unknown	no/unknown	HR-/HER2+	Negative	Negative	Positive	Breast	45	Complete dates are available and there are more than 0 days of survival	1
1223471	other	70000+	72	70-79	One primary only	1	Yes	Yes	2011	Asian or Pacific Islander	Non-Spanish-Hispanic-Latino	Non-Hispanic Asian or Pacific Islander	C50.8-Overlapping lesion of breast	Well differentiated; Grade I	Right - origin of primary	OTHER	OTHER	T2	N2a	mastectomy(without)	YES	No/Unknown	Systemic therapy both before and after surgery	1	>=1	Not documented; Not assessed or unknown if assessed	NA	bone	Yes	No	No	No	no/unknown	no/unknown	HR+/HER2-	Positive	Positive	Negative	Breast	45	Complete dates are available and there are more than 0 days of survival	1
1223635	Married	70000+	77	70-79	One primary only	1	Yes	Yes	2011	White	Non-Spanish-Hispanic-Latino	Non-Hispanic White	C50.4-Upper-outer quadrant of breast	Moderately differentiated; Grade II	Left - origin of primary	IDC	IDC	T1c	N1	no surgery	None/Unknown	No/Unknown	No systemic therapy and/or surgical procedures			Neoadjuvant therapy not given	not given	bone+lung	Yes	No	No	Yes	no/unknown	no/unknown	HR+/HER2+	Positive	Negative	Positive	Breast	28	Complete dates are available and there are more than 0 days of survival	1
1225950	Single (never married)	70000+	37	<40	One primary only	1	Yes	Yes	2010	White	Spanish-Hispanic-Latino	Hispanic (All Races)	C50.9-Breast, NOS	Unknown	Left - origin of primary	IDC	IDC	TX	N3NOS	no surgery	YES	Yes	No systemic therapy and/or surgical procedures	2	>=1	Neoadjuvant therapy not given	not given	bone+brain	Yes	Yes	No	No	no/unknown	no/unknown	HR-/HER2+	Negative	Negative	Positive	Alive	116	Incomplete dates are available and there cannot be zero days of follow-up	0
1226341	Married	70000+	51	50-59	One primary only	1	Yes	Yes	2011	White	Non-Spanish-Hispanic-Latino	Non-Hispanic White	C50.9-Breast, NOS	Unknown	Left - origin of primary	IDC	IDC	T1c	N2a	mastectomy(without)	None/Unknown	Yes	Systemic therapy before surgery	0	0	Not documented; Not assessed or unknown if assessed	NA	bone+lung	Yes	No	No	Yes	no/unknown	no/unknown	HR+/HER2-	Positive	Positive	Negative	Other Cause of Death	76	Complete dates are available and there are more than 0 days of survival	1
1226938	Single (never married)	70000+	57	50-59	One primary only	1	Yes	Yes	2011	White	Spanish-Hispanic-Latino	Hispanic (All Races)	C50.8-Overlapping lesion of breast	Poorly differentiated; Grade III	Left - origin of primary	Adenocarcinoma	OTHER	T1c	N0	no surgery	None/Unknown	No/Unknown	No systemic therapy and/or surgical procedures			Not documented; Not assessed or unknown if assessed	NA	bone+brain	Yes	Yes	No	No	no/unknown	no/unknown		Borderline/Unknown	Borderline/Unknown	Negative	Breast	2	Complete dates are available and there are more than 0 days of survival	1
1227005	other	70000+	53	50-59	One primary only	1	Yes	Yes	2011	White	Non-Spanish-Hispanic-Latino	Non-Hispanic White	C50.2-Upper-inner quadrant of breast	Poorly differentiated; Grade III	Right - origin of primary	OTHER	OTHER	T4d	N1	no surgery	YES	Yes	No systemic therapy and/or surgical procedures	0	0	Neoadjuvant therapy not given	not given	bone	Yes	No	No	No	no/unknown	no/unknown	HR+/HER2-	Positive	Positive	Negative	Breast	55	Complete dates are available and there are more than 0 days of survival	1
1227125	Married	70000+	57	50-59	One primary only	1	Yes	Yes	2011	Asian or Pacific Islander	Non-Spanish-Hispanic-Latino	Non-Hispanic Asian or Pacific Islander	C50.5-Lower-outer quadrant of breast	Poorly differentiated; Grade III	Right - origin of primary	IDC	IDC	T1a	N0	partial mastectomy	YES	No/Unknown	No systemic therapy and/or surgical procedures	2	>=1	Neoadjuvant therapy not given	not given	bone+liver	Yes	No	Yes	No	no/unknown	no/unknown	HR+/HER2+	Positive	Positive	Positive	Breast	28	Complete dates are available and there are more than 0 days of survival	1
1227673	other	70000+	80	80+	One primary only	1	Yes	Yes	2011	White	Non-Spanish-Hispanic-Latino	Non-Hispanic White	C50.8-Overlapping lesion of breast	Undifferentiated; anaplastic; Grade IV	Left - origin of primary	OTHER	OTHER	T4d	N2a	mastectomy(without)	YES	Yes	Systemic therapy before surgery	1	>=1	Stated as response to treatment, but not noted if complete or partial	CR or PR	bone	Yes	No	No	No	no/unknown	no/unknown	HR+/HER2-	Positive	Negative	Negative	Breast	9	Complete dates are available and there are more than 0 days of survival	1
1229163	other	70000+	58	50-59	One primary only	1	Yes	Yes	2010	White	Non-Spanish-Hispanic-Latino	Non-Hispanic White	C50.9-Breast, NOS	Poorly differentiated; Grade III	Left - origin of primary	IDC	IDC	T4b	N0	partial mastectomy	None/Unknown	No/Unknown	No systemic therapy and/or surgical procedures	0	0	Neoadjuvant therapy not given	not given	bone+lung+liver	Yes	No	Yes	Yes	no/unknown	no/unknown		Borderline/Unknown	Borderline/Unknown	Borderline/Unknown	Breast	0	Complete dates are available and there are more than 0 days of survival	1
1229453	Married	70000+	55	50-59	One primary only	1	Yes	Yes	2012	Black	Non-Spanish-Hispanic-Latino	Non-Hispanic Black	C50.4-Upper-outer quadrant of breast	Well differentiated; Grade I	Right - origin of primary	ILC	ILC	T2	N1	no surgery	None/Unknown	No/Unknown	No systemic therapy and/or surgical procedures	1	>=1	Neoadjuvant therapy not given	not given	bone	Yes	No	No	No	no/unknown	no/unknown	HR+/HER2-	Positive	Positive	Negative	Alive	95	Complete dates are available and there are more than 0 days of survival	0
1229517	Married	70000+	55	50-59	One primary only	1	Yes	Yes	2012	White	Non-Spanish-Hispanic-Latino	Non-Hispanic White	C50.9-Breast, NOS	Unknown	Paired site, but no information concerning laterality	OTHER	OTHER	TX	N0	no surgery	YES	No/Unknown	No systemic therapy and/or surgical procedures	1	>=1	Neoadjuvant therapy not given	not given	bone	Yes	No	No	No	no/unknown	no/unknown	HR+/HER2-	Positive	Negative	Negative	Breast	64	Complete dates are available and there are more than 0 days of survival	1
1229794	Married	70000+	54	50-59	One primary only	1	Yes	Yes	2012	White	Non-Spanish-Hispanic-Latino	Non-Hispanic White	C50.4-Upper-outer quadrant of breast	Poorly differentiated; Grade III	Left - origin of primary	IDC	IDC	T3	N0	no surgery	YES	No/Unknown	No systemic therapy and/or surgical procedures	1	>=1	Neoadjuvant therapy not given	not given	bone	Yes	No	No	No	no/unknown	no/unknown	HR+/HER2+	Positive	Positive	Positive	Breast	16	Complete dates are available and there are more than 0 days of survival	1
1229823	Single (never married)	70000+	64	60-69	One primary only	1	Yes	Yes	2012	White	Non-Spanish-Hispanic-Latino	Non-Hispanic White	C50.9-Breast, NOS	Poorly differentiated; Grade III	Right - origin of primary	IDC	IDC	T2	N2a	mastectomy(without)	YES	Yes	Systemic therapy both before and after surgery	0	0	Not documented; Not assessed or unknown if assessed	NA	bone	Yes	No	No	No	no/unknown	no/unknown	HR+/HER2-	Positive	Negative	Negative	Breast	58	Complete dates are available and there are more than 0 days of survival	1
1229906	Married	70000+	62	60-69	One primary only	1	Yes	Yes	2011	White	Non-Spanish-Hispanic-Latino	Non-Hispanic White	C50.2-Upper-inner quadrant of breast	Moderately differentiated; Grade II	Right - origin of primary	IDC	IDC	T3	N1a	mastectomy(without)	None/Unknown	Yes	Systemic therapy after surgery	1	>=1	Neoadjuvant therapy not given	not given	bone	Yes	No	No	No	no/unknown	no/unknown	HR+/HER2-	Positive	Positive	Negative	Breast	39	Complete dates are available and there are more than 0 days of survival	1
1230863	Married	70000+	46	40-49	One primary only	1	Yes	Yes	2011	White	Non-Spanish-Hispanic-Latino	Non-Hispanic White	C50.8-Overlapping lesion of breast	Moderately differentiated; Grade II	Left - origin of primary	IDC	IDC	T4b	N3b	no surgery	None/Unknown	Yes	No systemic therapy and/or surgical procedures	1	>=1	Not documented; Not assessed or unknown if assessed	NA	bone	Yes	No	No	No	no/unknown	no/unknown	HR+/HER2+	Positive	Negative	Positive	Alive	99	Complete dates are available and there are more than 0 days of survival	0
1231248	other	70000+	59	50-59	One primary only	1	Yes	Yes	2011	White	Non-Spanish-Hispanic-Latino	Non-Hispanic White	C50.4-Upper-outer quadrant of breast	Unknown	Right - origin of primary	OTHER	OTHER	T2	N3NOS	no surgery	None/Unknown	Yes	No systemic therapy and/or surgical procedures	1	>=1	Neoadjuvant therapy not given	not given	bone	Yes	No	No	No	no/unknown	no/unknown	HR+/HER2-	Positive	Positive	Negative	Breast	21	Complete dates are available and there are more than 0 days of survival	1
1231299	Married	70000+	64	60-69	One primary only	1	Yes	Yes	2012	White	Non-Spanish-Hispanic-Latino	Non-Hispanic White	C50.4-Upper-outer quadrant of breast	Moderately differentiated; Grade II	Right - origin of primary	IDC	IDC	T4d	N1	no surgery	None/Unknown	Yes	No systemic therapy and/or surgical procedures	2	>=1	Neoadjuvant therapy not given	not given	bone+lung	Yes	No	No	Yes	no/unknown	no/unknown	HR-/HER2+	Negative	Negative	Positive	Breast	33	Complete dates are available and there are more than 0 days of survival	1
1231947	other	70000+	57	50-59	One primary only	1	Yes	Yes	2012	White	Spanish-Hispanic-Latino	Hispanic (All Races)	C50.4-Upper-outer quadrant of breast	Moderately differentiated; Grade II	Left - origin of primary	ILC	ILC	T3	N2a	mastectomy(without)	None/Unknown	No/Unknown	No systemic therapy and/or surgical procedures	2	>=1	Neoadjuvant therapy not given	not given	bone	Yes	No	No	No	no/unknown	no/unknown	HR+/HER2-	Positive	Negative	Negative	Breast	44	Complete dates are available and there are more than 0 days of survival	1
1232685	other	70000+	87	80+	One primary only	1	Yes	Yes	2012	Black	Non-Spanish-Hispanic-Latino	Non-Hispanic Black	C50.9-Breast, NOS	Moderately differentiated; Grade II	Left - origin of primary	IDC	IDC	T3	N1	no surgery	None/Unknown	No/Unknown	No systemic therapy and/or surgical procedures			Neoadjuvant therapy not given	not given	bone+lung	Yes	No	No	Yes	no/unknown	no/unknown	HR+/HER2-	Positive	Positive	Negative	Lung and Bronchus	1	Complete dates are available and there are more than 0 days of survival	1
1232766	Married	70000+	45	40-49	One primary only	1	Yes	Yes	2012	White	Non-Spanish-Hispanic-Latino	Non-Hispanic White	C50.4-Upper-outer quadrant of breast	Unknown	Left - origin of primary	ILC	ILC	T1a	N1	partial mastectomy	None/Unknown	No/Unknown	Systemic therapy after surgery	1	>=1	Neoadjuvant therapy not given	not given	bone	Yes	No	No	No	no/unknown	no/unknown	HR+/HER2-	Positive	Positive	Negative	Breast	46	Complete dates are available and there are more than 0 days of survival	1
1234260	other	70000+	60	60-69	One primary only	1	Yes	Yes	2012	White	Spanish-Hispanic-Latino	Hispanic (All Races)	C50.5-Lower-outer quadrant of breast	Moderately differentiated; Grade II	Right - origin of primary	IDC	IDC	T2	N1a	no surgery	None/Unknown	No/Unknown	Systemic therapy after surgery	0	0	Neoadjuvant therapy not given	not given	bone	Yes	No	No	No	no/unknown	no/unknown	HR+/HER2+	Positive	Negative	Positive	Breast	22	Complete dates are available and there are more than 0 days of survival	1
1236204	Single (never married)	70000+	71	70-79	One primary only	1	Yes	Yes	2012	Black	Non-Spanish-Hispanic-Latino	Non-Hispanic Black	C50.1-Central portion of breast	Moderately differentiated; Grade II	Left - origin of primary	IDC	IDC	T1c	N1	no surgery	None/Unknown	No/Unknown	No systemic therapy and/or surgical procedures	1	>=1	Neoadjuvant therapy not given	not given	bone	Yes	No	No	No	no/unknown	no/unknown	HR+/HER2+	Positive	Positive	Positive	State DC not available or state DC available but no COD	63	Complete dates are available and there are more than 0 days of survival	1
1236372	other	70000+	91	80+	One primary only	1	Yes	Yes	2012	White	Non-Spanish-Hispanic-Latino	Non-Hispanic White	C50.9-Breast, NOS	Unknown	Paired site, but no information concerning laterality	Adenocarcinoma	OTHER	TX	N3NOS	no surgery	YES	No/Unknown	No systemic therapy and/or surgical procedures	0	0	Neoadjuvant therapy not given	not given	bone	Yes	No	No	No	no/unknown	no/unknown	HR-/HER2-	Negative	Negative	Negative	Breast	1	Complete dates are available and there are more than 0 days of survival	1
1236453	Single (never married)	70000+	64	60-69	One primary only	1	Yes	Yes	2012	White	Non-Spanish-Hispanic-Latino	Non-Hispanic White	C50.4-Upper-outer quadrant of breast	Unknown	Right - origin of primary	OTHER	OTHER	TX	N0	no surgery	None/Unknown	No/Unknown	No systemic therapy and/or surgical procedures			Neoadjuvant therapy not given	not given	bone	Yes	No	No	No	no/unknown	no/unknown		Positive	Positive	Borderline/Unknown	Breast	4	Complete dates are available and there are more than 0 days of survival	1
1237236	Married	70000+	63	60-69	One primary only	1	Yes	Yes	2012	White	Non-Spanish-Hispanic-Latino	Non-Hispanic White	C50.4-Upper-outer quadrant of breast	Moderately differentiated; Grade II	Left - origin of primary	IDC	IDC	T1c	N0	no surgery	None/Unknown	Yes	No systemic therapy and/or surgical procedures			Neoadjuvant therapy not given	not given	bone+lung+liver	Yes	No	Yes	Yes	no/unknown	no/unknown	HR+/HER2-	Positive	Positive	Negative	Breast	39	Complete dates are available and there are more than 0 days of survival	1
1237682	Single (never married)	70000+	36	<40	One primary only	1	Yes	Yes	2012	Black	Non-Spanish-Hispanic-Latino	Non-Hispanic Black	C50.4-Upper-outer quadrant of breast	Moderately differentiated; Grade II	Left - origin of primary	IDC	IDC	T3	N1	no surgery	YES	Yes	No systemic therapy and/or surgical procedures	0	0	Neoadjuvant therapy not given	not given	bone	Yes	No	No	No	no/unknown	no/unknown	HR+/HER2+	Positive	Negative	Positive	State DC not available or state DC available but no COD	34	Complete dates are available and there are more than 0 days of survival	1
1237704	Married	70000+	62	60-69	One primary only	1	Yes	Yes	2012	Asian or Pacific Islander	Non-Spanish-Hispanic-Latino	Non-Hispanic Asian or Pacific Islander	C50.1-Central portion of breast	Moderately differentiated; Grade II	Left - origin of primary	IDC	IDC	T4a	N1	no surgery	None/Unknown	No/Unknown	No systemic therapy and/or surgical procedures	1	>=1	Neoadjuvant therapy not given	not given	bone+lung	Yes	No	No	Yes	no/unknown	no/unknown	HR+/HER2-	Positive	Positive	Negative	Other Cause of Death	4	Complete dates are available and there are more than 0 days of survival	1
1238577	other	70000+	60	60-69	One primary only	1	Yes	Yes	2011	Black	Non-Spanish-Hispanic-Latino	Non-Hispanic Black	C50.9-Breast, NOS	Poorly differentiated; Grade III	Right - origin of primary	IDC	IDC	T4b	N3NOS	no surgery	None/Unknown	No/Unknown	No systemic therapy and/or surgical procedures			Neoadjuvant therapy not given	not given	bone+lung	Yes	No	No	Yes	no/unknown	no/unknown	HR+/HER2-	Positive	Negative	Negative	State DC not available or state DC available but no COD	0	Complete dates are available and there are more than 0 days of survival	1
1239167	Married	70000+	34	<40	One primary only	1	Yes	Yes	2012	Asian or Pacific Islander	Non-Spanish-Hispanic-Latino	Non-Hispanic Asian or Pacific Islander	C50.4-Upper-outer quadrant of breast	Poorly differentiated; Grade III	Right - origin of primary	IDC	IDC	T2	N2a	mastectomy(without)	YES	Yes	Systemic therapy after surgery	2	>=1	Neoadjuvant therapy not given	not given	bone	Yes	No	No	No	no/unknown	no/unknown	HR+/HER2+	Positive	Positive	Positive	Breast	41	Complete dates are available and there are more than 0 days of survival	1
1239789	other	70000+	53	50-59	One primary only	1	Yes	Yes	2012	Asian or Pacific Islander	Non-Spanish-Hispanic-Latino	Non-Hispanic Asian or Pacific Islander	C50.9-Breast, NOS	Moderately differentiated; Grade II	Right - origin of primary	IDC	IDC	T2	N3b	no surgery	YES	Yes	No systemic therapy and/or surgical procedures	2	>=1	Not documented; Not assessed or unknown if assessed	NA	bone+liver	Yes	No	Yes	No	no/unknown	no/unknown	HR+/HER2+	Positive	Negative	Positive	Alive	95	Complete dates are available and there are more than 0 days of survival	0
1240186	Married	70000+	62	60-69	One primary only	1	Yes	Yes	2012	Asian or Pacific Islander	Non-Spanish-Hispanic-Latino	Non-Hispanic Asian or Pacific Islander	C50.4-Upper-outer quadrant of breast	Poorly differentiated; Grade III	Right - origin of primary	ILC	ILC	T3	N3a	mastectomy(without)	YES	Yes	Systemic therapy before surgery	2	>=1	Not documented; Not assessed or unknown if assessed	NA	bone	Yes	No	No	No	no/unknown	no/unknown	HR+/HER2-	Positive	Positive	Negative	State DC not available or state DC available but no COD	36	Complete dates are available and there are more than 0 days of survival	1
1240195	Married	70000+	85	80+	One primary only	1	Yes	Yes	2012	White	Non-Spanish-Hispanic-Latino	Non-Hispanic White	C50.3-Lower-inner quadrant of breast	Moderately differentiated; Grade II	Right - origin of primary	IDC/ILC MIXED OTHER	IDC/ILC MIXED OTHER	T2	N2a	mastectomy(without)	None/Unknown	No/Unknown	Systemic therapy after surgery	1	>=1	Not documented; Not assessed or unknown if assessed	NA	bone	Yes	No	No	No	no/unknown	no/unknown	HR+/HER2-	Positive	Negative	Negative	Breast	61	Complete dates are available and there are more than 0 days of survival	1
1241123	Single (never married)	70000+	59	50-59	One primary only	1	Yes	Yes	2012	White	Non-Spanish-Hispanic-Latino	Non-Hispanic White	C50.9-Breast, NOS	Unknown	Paired site, but no information concerning laterality	Adenocarcinoma	OTHER	T0	N0	no surgery	None/Unknown	No/Unknown	No systemic therapy and/or surgical procedures			Neoadjuvant therapy not given	not given	bone	Yes	No	No	No	no/unknown	no/unknown		Borderline/Unknown	Borderline/Unknown	Borderline/Unknown	Miscellaneous Malignant Cancer	23	Complete dates are available and there are more than 0 days of survival	1
1241341	Married	70000+	61	60-69	One primary only	1	Yes	Yes	2012	Asian or Pacific Islander	Non-Spanish-Hispanic-Latino	Non-Hispanic Asian or Pacific Islander	C50.4-Upper-outer quadrant of breast	Unknown	Right - origin of primary	Adenocarcinoma	OTHER	T1c	N1	no surgery	None/Unknown	No/Unknown	Systemic therapy after surgery	0	0	Neoadjuvant therapy not given	not given	bone	Yes	No	No	No	no/unknown	no/unknown	HR+/HER2-	Positive	Positive	Negative	Breast	15	Complete dates are available and there are more than 0 days of survival	1
1243123	Single (never married)	70000+	65	60-69	One primary only	1	Yes	Yes	2012	White	Non-Spanish-Hispanic-Latino	Non-Hispanic White	C50.9-Breast, NOS	Poorly differentiated; Grade III	Right - origin of primary	OTHER	OTHER	T0	N1	no surgery	YES	Yes	No systemic therapy and/or surgical procedures	0	0	Not documented; Not assessed or unknown if assessed	NA	bone+brain	Yes	Yes	No	Yes	no/unknown	no/unknown	HR+/HER2-	Positive	Negative	Negative	Miscellaneous Malignant Cancer	13	Complete dates are available and there are more than 0 days of survival	1
1243884	Single (never married)	70000+	69	60-69	One primary only	1	Yes	Yes	2012	Asian or Pacific Islander	Non-Spanish-Hispanic-Latino	Non-Hispanic Asian or Pacific Islander	C50.9-Breast, NOS	Moderately differentiated; Grade II	Left - origin of primary	IDC	IDC	T2	N1	no surgery	YES	No/Unknown	No systemic therapy and/or surgical procedures	0	0	Neoadjuvant therapy not given	not given	bone	Yes	No	No	No	no/unknown	no/unknown	HR+/HER2-	Positive	Positive	Negative	Alive	88	Complete dates are available and there are more than 0 days of survival	0
1244027	Married	70000+	89	80+	One primary only	1	Yes	Yes	2012	White	Non-Spanish-Hispanic-Latino	Non-Hispanic White	C50.3-Lower-inner quadrant of breast	Moderately differentiated; Grade II	Left - origin of primary	IDC	IDC	T4b	N0	no surgery	None/Unknown	No/Unknown	No systemic therapy and/or surgical procedures	0	0	Neoadjuvant therapy not given	not given	bone	Yes	No	No	No	no/unknown	no/unknown	HR+/HER2-	Positive	Positive	Negative	Breast	42	Complete dates are available and there are more than 0 days of survival	1
1244192	Single (never married)	70000+	48	40-49	One primary only	1	Yes	Yes	2012	White	Spanish-Hispanic-Latino	Hispanic (All Races)	C50.4-Upper-outer quadrant of breast	Well differentiated; Grade I	Right - origin of primary	IDC	IDC	T2	N1	no surgery	None/Unknown	Yes	No systemic therapy and/or surgical procedures	2	>=1	Neoadjuvant therapy not given	not given	bone	Yes	No	No	No	no/unknown	no/unknown	HR+/HER2-	Positive	Positive	Negative	Breast	43	Complete dates are available and there are more than 0 days of survival	1
1244237	other	70000+	68	60-69	One primary only	1	Yes	Yes	2012	Asian or Pacific Islander	Non-Spanish-Hispanic-Latino	Non-Hispanic Asian or Pacific Islander	C50.4-Upper-outer quadrant of breast	Poorly differentiated; Grade III	Left - origin of primary	IDC	IDC	T2	N0	no surgery	YES	No/Unknown	No systemic therapy and/or surgical procedures	0	0	Neoadjuvant therapy not given	not given	bone+lung	Yes	No	No	Yes	no/unknown	no/unknown	HR+/HER2-	Positive	Positive	Negative	Alive	0	Complete dates are available and there are more than 0 days of survival	0
1245191	Single (never married)	70000+	40	40-49	One primary only	1	Yes	Yes	2012	White	Non-Spanish-Hispanic-Latino	Non-Hispanic White	C50.9-Breast, NOS	Unknown	Left - origin of primary	IDC	IDC	T4b	N2a	no surgery	None/Unknown	Yes	No systemic therapy and/or surgical procedures	0	0	Neoadjuvant therapy not given	not given	bone	Yes	No	No	No	no/unknown	no/unknown	HR+/HER2-	Positive	Positive	Negative	Breast	19	Complete dates are available and there are more than 0 days of survival	1
1245760	other	70000+	60	60-69	One primary only	1	Yes	Yes	2012	White	Non-Spanish-Hispanic-Latino	Non-Hispanic White	C50.5-Lower-outer quadrant of breast	Poorly differentiated; Grade III	Left - origin of primary	IDC	IDC	T2	N1	no surgery	None/Unknown	Yes	Systemic therapy after surgery	1	>=1	Neoadjuvant therapy not given	not given	bone+lung	Yes	No	No	Yes	no/unknown	no/unknown	HR+/HER2-	Positive	Positive	Negative	Breast	43	Complete dates are available and there are more than 0 days of survival	1
1245856	other	70000+	74	70-79	One primary only	1	Yes	Yes	2012	White	Non-Spanish-Hispanic-Latino	Non-Hispanic White	C50.9-Breast, NOS	Unknown	Left - origin of primary	OTHER	OTHER	T2	N3NOS	no surgery	None/Unknown	Yes	No systemic therapy and/or surgical procedures	1	>=1	Neoadjuvant therapy not given	not given	bone+lung+liver	Yes	No	Yes	Yes	no/unknown	no/unknown	HR+/HER2-	Positive	Positive	Negative	Breast	4	Complete dates are available and there are more than 0 days of survival	1
1247911	Married	70000+	75	70-79	One primary only	1	Yes	Yes	2012	White	Non-Spanish-Hispanic-Latino	Non-Hispanic White	C50.1-Central portion of breast	Poorly differentiated; Grade III	Right - origin of primary	IDC	IDC	T4b	N1a	mastectomy(without)	None/Unknown	No/Unknown	Systemic therapy after surgery	1	>=1	Neoadjuvant therapy not given	not given	bone	Yes	No	No	No	no/unknown	no/unknown	HR+/HER2-	Positive	Positive	Negative	Breast	61	Complete dates are available and there are more than 0 days of survival	1
1248237	other	70000+	74	70-79	One primary only	1	Yes	Yes	2012	Asian or Pacific Islander	Non-Spanish-Hispanic-Latino	Non-Hispanic Asian or Pacific Islander	C50.1-Central portion of breast	Poorly differentiated; Grade III	Left - origin of primary	IDC	IDC	T4a	N3c	no surgery	None/Unknown	Yes	No systemic therapy and/or surgical procedures	1	>=1	Not documented; Not assessed or unknown if assessed	NA	bone	Yes	No	No	No	no/unknown	no/unknown	HR-/HER2-	Negative	Negative	Negative	Breast	13	Complete dates are available and there are more than 0 days of survival	1
1248888	Married	70000+	48	40-49	One primary only	1	Yes	Yes	2011	White	Non-Spanish-Hispanic-Latino	Non-Hispanic White	C50.8-Overlapping lesion of breast	Unknown	Right - origin of primary	IDC	IDC	T1b	N1	no surgery	YES	No/Unknown	No systemic therapy and/or surgical procedures	1	>=1	Neoadjuvant therapy not given	not given	bone	Yes	No	No	No	no/unknown	no/unknown	HR+/HER2-	Positive	Negative	Negative	Breast	39	Complete dates are available and there are more than 0 days of survival	1
1249198	other	70000+	72	70-79	One primary only	1	Yes	Yes	2012	White	Spanish-Hispanic-Latino	Hispanic (All Races)	C50.5-Lower-outer quadrant of breast	Unknown	Right - origin of primary	ILC	ILC	T1c	N1	no surgery	None/Unknown	Yes	No systemic therapy and/or surgical procedures			Neoadjuvant therapy not given	not given	bone	Yes	No	No	No	no/unknown	no/unknown	HR+/HER2-	Positive	Positive	Negative	Breast	11	Complete dates are available and there are more than 0 days of survival	1
1249358	Married	70000+	50	50-59	One primary only	1	Yes	Yes	2012	Asian or Pacific Islander	Non-Spanish-Hispanic-Latino	Non-Hispanic Asian or Pacific Islander	C50.4-Upper-outer quadrant of breast	Moderately differentiated; Grade II	Left - origin of primary	IDC	IDC	T2	N2a	no surgery	None/Unknown	Yes	No systemic therapy and/or surgical procedures	1	>=1	Neoadjuvant therapy not given	not given	bone+lung+liver	Yes	No	Yes	Yes	no/unknown	no/unknown	HR+/HER2-	Positive	Positive	Negative	Breast	38	Complete dates are available and there are more than 0 days of survival	1
1249664	other	70000+	76	70-79	One primary only	1	Yes	Yes	2012	Asian or Pacific Islander	Non-Spanish-Hispanic-Latino	Non-Hispanic Asian or Pacific Islander	C50.2-Upper-inner quadrant of breast	Moderately differentiated; Grade II	Right - origin of primary	IDC	IDC	T2	N1	no surgery	None/Unknown	No/Unknown	Systemic therapy after surgery	0	0	Neoadjuvant therapy not given	not given	bone	Yes	No	No	No	no/unknown	no/unknown	HR+/HER2-	Positive	Positive	Negative	Breast	76	Complete dates are available and there are more than 0 days of survival	1
1250167	Married	70000+	55	50-59	One primary only	1	Yes	Yes	2011	Asian or Pacific Islander	Non-Spanish-Hispanic-Latino	Non-Hispanic Asian or Pacific Islander	C50.4-Upper-outer quadrant of breast	Moderately differentiated; Grade II	Right - origin of primary	IDC	IDC	T3	N1	no surgery	None/Unknown	Yes	No systemic therapy and/or surgical procedures	1	>=1	Neoadjuvant therapy not given	not given	bone	Yes	No	No	No	no/unknown	no/unknown	HR+/HER2-	Positive	Positive	Negative	Breast	46	Complete dates are available and there are more than 0 days of survival	1
1252095	Married	70000+	65	60-69	One primary only	1	Yes	Yes	2012	White	Non-Spanish-Hispanic-Latino	Non-Hispanic White	C50.4-Upper-outer quadrant of breast	Moderately differentiated; Grade II	Right - origin of primary	IDC	IDC	T4b	N1a	mastectomy(with)	None/Unknown	No/Unknown	Systemic therapy before surgery	1	>=1	Stated as no response (NR)	NR	bone	Yes	No	No	No	no/unknown	no/unknown	HR+/HER2-	Positive	Positive	Negative	Breast	74	Complete dates are available and there are more than 0 days of survival	1
1252249	Married	70000+	52	50-59	One primary only	1	Yes	Yes	2012	White	Non-Spanish-Hispanic-Latino	Non-Hispanic White	C50.9-Breast, NOS	Unknown	Bilateral, single primary	IDC/ILC MIXED OTHER	IDC/ILC MIXED OTHER	T4d	N3c	no surgery	YES	No/Unknown	No systemic therapy and/or surgical procedures	0	0	Neoadjuvant therapy not given	not given	bone+lung	Yes	No	No	Yes	no/unknown	no/unknown	HR+/HER2-	Positive	Borderline/Unknown	Negative	Breast	2	Complete dates are available and there are more than 0 days of survival	1
1253492	other	70000+	76	70-79	One primary only	1	Yes	Yes	2012	White	Non-Spanish-Hispanic-Latino	Non-Hispanic White	C50.9-Breast, NOS	Moderately differentiated; Grade II	Left - origin of primary	IDC	IDC	T4d	N3c	no surgery	YES	No/Unknown	No systemic therapy and/or surgical procedures	1	>=1	Neoadjuvant therapy not given	not given	bone+brain	Yes	Yes	No	No	no/unknown	no/unknown	HR+/HER2-	Positive	Positive	Negative	Breast	1	Complete dates are available and there are more than 0 days of survival	1
1253659	Married	70000+	63	60-69	One primary only	1	Yes	Yes	2012	Asian or Pacific Islander	Non-Spanish-Hispanic-Latino	Non-Hispanic Asian or Pacific Islander	C50.8-Overlapping lesion of breast	Unknown	Right - origin of primary	ILC	ILC	T2	N0	no surgery	None/Unknown	Yes	No systemic therapy and/or surgical procedures	1	>=1	Neoadjuvant therapy not given	not given	bone	Yes	No	No	No	no/unknown	no/unknown	HR+/HER2-	Positive	Positive	Negative	Breast	43	Complete dates are available and there are more than 0 days of survival	1
1254271	other	70000+	63	60-69	One primary only	1	Yes	Yes	2012	White	Non-Spanish-Hispanic-Latino	Non-Hispanic White	C50.9-Breast, NOS	Moderately differentiated; Grade II	Left - origin of primary	IDC	IDC	T4d	N3NOS	mastectomy NOS	None/Unknown	Yes	Systemic therapy both before and after surgery	1	>=1	Neoadjuvant therapy not given	not given	bone+lung	Yes	No	No	Yes	no/unknown	no/unknown	HR+/HER2+	Positive	Positive	Positive	Alive	91	Complete dates are available and there are more than 0 days of survival	0
1256017	other	70000+	51	50-59	One primary only	1	Yes	Yes	2012	Asian or Pacific Islander	Non-Spanish-Hispanic-Latino	Non-Hispanic Asian or Pacific Islander	C50.3-Lower-inner quadrant of breast	Moderately differentiated; Grade II	Left - origin of primary	IDC	IDC	T4b	N3c	mastectomy(without)	None/Unknown	Yes	Systemic therapy after surgery	0	0	Stated as response to treatment, but not noted if complete or partial	CR or PR	bone	Yes	No	No	No	no/unknown	no/unknown	HR-/HER2+	Negative	Negative	Positive	Alive	46	Complete dates are available and there are more than 0 days of survival	0
1256329	Married	70000+	33	<40	One primary only	1	Yes	Yes	2012	White	Spanish-Hispanic-Latino	Hispanic (All Races)	C50.4-Upper-outer quadrant of breast	Moderately differentiated; Grade II	Right - origin of primary	IDC	IDC	T2	N1	no surgery	None/Unknown	No/Unknown	Sequence unknown	0	0	Not documented; Not assessed or unknown if assessed	NA	bone	Yes	No	No	No	no/unknown	no/unknown	HR+/HER2-	Positive	Positive	Negative	Breast	24	Complete dates are available and there are more than 0 days of survival	1
1256593	other	70000+	80	80+	One primary only	1	Yes	Yes	2012	White	Non-Spanish-Hispanic-Latino	Non-Hispanic White	C50.2-Upper-inner quadrant of breast	Well differentiated; Grade I	Right - origin of primary	ILC	ILC	T2	N3c	no surgery	None/Unknown	Yes	No systemic therapy and/or surgical procedures	1	>=1	Neoadjuvant therapy not given	not given	bone+liver	Yes	No	Yes	No	no/unknown	no/unknown	HR+/HER2-	Positive	Negative	Negative	Breast	18	Complete dates are available and there are more than 0 days of survival	1
1256782	other	70000+	90	80+	One primary only	1	Yes	Yes	2012	White	Non-Spanish-Hispanic-Latino	Non-Hispanic White	C50.8-Overlapping lesion of breast	Unknown	Left - origin of primary	OTHER	OTHER	T3	N1	no surgery	None/Unknown	No/Unknown	No systemic therapy and/or surgical procedures			Neoadjuvant therapy not given	not given	bone+lung+liver	Yes	No	Yes	Yes	no/unknown	no/unknown		Borderline/Unknown	Borderline/Unknown	Borderline/Unknown	Breast	3	Complete dates are available and there are more than 0 days of survival	1
1257562	other	70000+	60	60-69	One primary only	1	Yes	Yes	2012	White	Non-Spanish-Hispanic-Latino	Non-Hispanic White	C50.9-Breast, NOS	Unknown	Right - origin of primary	IDC	IDC	T4b	N0	mastectomy NOS	YES	Yes	Systemic therapy after surgery	1	>=1	Neoadjuvant therapy not given	not given	bone+lung	Yes	No	No	Yes	no/unknown	no/unknown	HR-/HER2-	Negative	Negative	Negative	Breast	4	Complete dates are available and there are more than 0 days of survival	1
1259296	Married	70000+	70	70-79	One primary only	1	Yes	Yes	2012	White	Non-Spanish-Hispanic-Latino	Non-Hispanic White	C50.9-Breast, NOS	Poorly differentiated; Grade III	Left - origin of primary	IDC	IDC	T2	N1a	no surgery	None/Unknown	No/Unknown	No systemic therapy and/or surgical procedures	0	0	Neoadjuvant therapy not given	not given	bone+lung	Yes	No	No	Yes	no/unknown	no/unknown	HR-/HER2-	Negative	Negative	Negative	Diseases of Heart	26	Complete dates are available and there are more than 0 days of survival	1
1259499	other	70000+	73	70-79	One primary only	1	Yes	Yes	2012	White	Non-Spanish-Hispanic-Latino	Non-Hispanic White	C50.2-Upper-inner quadrant of breast	Moderately differentiated; Grade II	Left - origin of primary	IDC	IDC	T2	N0	no surgery	None/Unknown	Yes	No systemic therapy and/or surgical procedures	1	>=1	Neoadjuvant therapy not given	not given	bone+liver	Yes	No	Yes	No	no/unknown	no/unknown	HR+/HER2+	Positive	Negative	Positive	Breast	0	Complete dates are available and there are more than 0 days of survival	1
1259706	Married	70000+	67	60-69	One primary only	1	Yes	Yes	2012	White	Non-Spanish-Hispanic-Latino	Non-Hispanic White	C50.4-Upper-outer quadrant of breast	Moderately differentiated; Grade II	Left - origin of primary	ILC	ILC	T3	N1mi	simple mastectomy	YES	Yes	Systemic therapy after surgery	0	0	Neoadjuvant therapy not given	not given	bone	Yes	No	No	No	no/unknown	no/unknown	HR+/HER2-	Positive	Positive	Negative	Alive	86	Complete dates are available and there are more than 0 days of survival	0
1260891	other	70000+	81	80+	One primary only	1	Yes	Yes	2012	White	Non-Spanish-Hispanic-Latino	Non-Hispanic White	C50.5-Lower-outer quadrant of breast	Moderately differentiated; Grade II	Left - origin of primary	OTHER	OTHER	T2	N1a	partial mastectomy	YES	No/Unknown	No systemic therapy and/or surgical procedures	0	0	Neoadjuvant therapy not given	not given	bone+lung	Yes	No	No	Yes	no/unknown	no/unknown	HR-/HER2-	Negative	Negative	Negative	Breast	2	Complete dates are available and there are more than 0 days of survival	1
1261872	Married	70000+	56	50-59	One primary only	1	Yes	Yes	2012	White	Non-Spanish-Hispanic-Latino	Non-Hispanic White	C50.9-Breast, NOS	Poorly differentiated; Grade III	Left - origin of primary	IDC	IDC	T4d	N1	mastectomy(without)	None/Unknown	Yes	Systemic therapy both before and after surgery	0	0	Stated as response to treatment, but not noted if complete or partial	CR or PR	bone+lung	Yes	No	No	Yes	no/unknown	no/unknown	HR+/HER2-	Positive	Negative	Negative	Breast	41	Complete dates are available and there are more than 0 days of survival	1
1261978	Single (never married)	70000+	34	<40	One primary only	1	Yes	Yes	2012	White	Non-Spanish-Hispanic-Latino	Non-Hispanic White	C50.9-Breast, NOS	Moderately differentiated; Grade II	Left - origin of primary	IDC	IDC	T3	N1	no surgery	YES	Yes	No systemic therapy and/or surgical procedures	1	>=1	Neoadjuvant therapy not given	not given	bone	Yes	No	No	No	no/unknown	no/unknown	HR+/HER2-	Positive	Positive	Negative	Breast	16	Complete dates are available and there are more than 0 days of survival	1
1262432	other	70000+	64	60-69	One primary only	1	Yes	Yes	2012	Black	Non-Spanish-Hispanic-Latino	Non-Hispanic Black	C50.9-Breast, NOS	Moderately differentiated; Grade II	Left - origin of primary	IDC	IDC	T4b	N1	no surgery	YES	No/Unknown	No systemic therapy and/or surgical procedures	1	>=1	Neoadjuvant therapy not given	not given	bone+lung+liver	Yes	No	Yes	Yes	no/unknown	no/unknown	HR+/HER2-	Positive	Positive	Negative	Breast	11	Complete dates are available and there are more than 0 days of survival	1
1263385	Married	70000+	64	60-69	One primary only	1	Yes	Yes	2012	White	Non-Spanish-Hispanic-Latino	Non-Hispanic White	C50.9-Breast, NOS	Unknown	Right - origin of primary	Adenocarcinoma	OTHER	T0	N2a	no surgery	YES	Yes	Systemic therapy after surgery	0	0	Not documented; Not assessed or unknown if assessed	NA	bone	Yes	No	No	No	no/unknown	no/unknown		Positive	Negative	Borderline/Unknown	Breast	34	Complete dates are available and there are more than 0 days of survival	1
1263575	other	70000+	75	70-79	One primary only	1	Yes	Yes	2012	White	Non-Spanish-Hispanic-Latino	Non-Hispanic White	C50.4-Upper-outer quadrant of breast	Poorly differentiated; Grade III	Left - origin of primary	IDC	IDC	T3	N1	no surgery	None/Unknown	Yes	Systemic therapy after surgery	0	0	Neoadjuvant therapy not given	not given	bone+brain	Yes	Yes	No	No	no/unknown	no/unknown	HR+/HER2+	Positive	Positive	Positive	Breast	28	Complete dates are available and there are more than 0 days of survival	1
1263776	Single (never married)	70000+	60	60-69	One primary only	1	Yes	Yes	2012	White	Non-Spanish-Hispanic-Latino	Non-Hispanic White	C50.4-Upper-outer quadrant of breast	Poorly differentiated; Grade III	Right - origin of primary	IDC/ILC MIXED OTHER	IDC/ILC MIXED OTHER	T2	N1	no surgery	YES	Yes	No systemic therapy and/or surgical procedures	1	>=1	Neoadjuvant therapy not given	not given	bone	Yes	No	No	No	no/unknown	no/unknown	HR+/HER2-	Positive	Positive	Negative	Breast	66	Complete dates are available and there are more than 0 days of survival	1
1264509	Married	70000+	93	80+	One primary only	1	Yes	Yes	2012	White	Non-Spanish-Hispanic-Latino	Non-Hispanic White	C50.8-Overlapping lesion of breast	Unknown	Left - origin of primary	IDC	IDC	T1c	N1	no surgery	None/Unknown	No/Unknown	No systemic therapy and/or surgical procedures			Neoadjuvant therapy not given	not given	bone	Yes	No	No	No	no/unknown	no/unknown		Borderline/Unknown	Borderline/Unknown	Borderline/Unknown	Breast	53	Complete dates are available and there are more than 0 days of survival	1
1265090	Married	70000+	77	70-79	One primary only	1	Yes	Yes	2012	White	Non-Spanish-Hispanic-Latino	Non-Hispanic White	C50.5-Lower-outer quadrant of breast	Poorly differentiated; Grade III	Right - origin of primary	ILC	ILC	T3	N3a	mastectomy(without)	None/Unknown	No/Unknown	Systemic therapy after surgery	1	>=1	Neoadjuvant therapy not given	not given	bone+liver	Yes	No	Yes	No	no/unknown	no/unknown	HR+/HER2-	Positive	Negative	Negative	Breast	62	Complete dates are available and there are more than 0 days of survival	1
1265239	Married	70000+	60	60-69	One primary only	1	Yes	Yes	2012	White	Non-Spanish-Hispanic-Latino	Non-Hispanic White	C50.8-Overlapping lesion of breast	Well differentiated; Grade I	Right - origin of primary	ILC	ILC	T1b	N0	no surgery	None/Unknown	No/Unknown	No systemic therapy and/or surgical procedures	2	>=1	Neoadjuvant therapy not given	not given	bone	Yes	No	No	No	no/unknown	no/unknown	HR+/HER2-	Positive	Positive	Negative	Breast	50	Complete dates are available and there are more than 0 days of survival	1
1266003	other	70000+	88	80+	One primary only	1	Yes	Yes	2012	Black	Non-Spanish-Hispanic-Latino	Non-Hispanic Black	C50.4-Upper-outer quadrant of breast	Poorly differentiated; Grade III	Right - origin of primary	IDC	IDC	T4b	N0	no surgery	None/Unknown	No/Unknown	No systemic therapy and/or surgical procedures			Neoadjuvant therapy not given	not given	bone	Yes	No	No	No	no/unknown	no/unknown	HR+/HER2+	Positive	Positive	Positive	Breast	38	Complete dates are available and there are more than 0 days of survival	1
1268067	Married	70000+	44	40-49	One primary only	1	Yes	Yes	2012	White	Spanish-Hispanic-Latino	Hispanic (All Races)	C50.9-Breast, NOS	Moderately differentiated; Grade II	Right - origin of primary	IDC	IDC	T2	N1	no surgery	None/Unknown	No/Unknown	Systemic therapy after surgery	0	0	Neoadjuvant therapy not given	not given	bone+lung	Yes	No	No	Yes	no/unknown	no/unknown	HR+/HER2-	Positive	Positive	Negative	Breast	41	Complete dates are available and there are more than 0 days of survival	1
1268255	Single (never married)	70000+	53	50-59	One primary only	1	Yes	Yes	2012	White	Spanish-Hispanic-Latino	Hispanic (All Races)	C50.4-Upper-outer quadrant of breast	Moderately differentiated; Grade II	Right - origin of primary	IDC	IDC	T2	N1	no surgery	YES	Yes	No systemic therapy and/or surgical procedures	2	>=1	Neoadjuvant therapy not given	not given	bone	Yes	No	No	No	no/unknown	no/unknown	HR-/HER2-	Negative	Negative	Negative	Breast	9	Complete dates are available and there are more than 0 days of survival	1
1270108	other	70000+	88	80+	One primary only	1	Yes	Yes	2013	White	Non-Spanish-Hispanic-Latino	Non-Hispanic White	C50.8-Overlapping lesion of breast	Moderately differentiated; Grade II	Left - origin of primary	IDC	IDC	T2	N3NOS	no surgery	None/Unknown	No/Unknown	No systemic therapy and/or surgical procedures			Neoadjuvant therapy not given	not given	bone	Yes	No	No	No	no/unknown	no/unknown	HR+/HER2+	Positive	Positive	Positive	Breast	0	Complete dates are available and there are more than 0 days of survival	1
1270435	Married	70000+	58	50-59	One primary only	1	Yes	Yes	2013	White	Spanish-Hispanic-Latino	Hispanic (All Races)	C50.1-Central portion of breast	Moderately differentiated; Grade II	Right - origin of primary	IDC	IDC	T4a	N1	no surgery	None/Unknown	Yes	No systemic therapy and/or surgical procedures	1	>=1	Neoadjuvant therapy not given	not given	bone+lung	Yes	No	No	Yes	no/unknown	no/unknown	HR+/HER2+	Positive	Negative	Positive	Alive	83	Complete dates are available and there are more than 0 days of survival	0
1271069	Married	70000+	42	40-49	One primary only	1	Yes	Yes	2012	White	Non-Spanish-Hispanic-Latino	Non-Hispanic White	C50.2-Upper-inner quadrant of breast	Poorly differentiated; Grade III	Right - origin of primary	IDC/ILC MIXED OTHER	IDC/ILC MIXED OTHER	T2	N2a	partial mastectomy	YES	No/Unknown	No systemic therapy and/or surgical procedures	1	>=1	Neoadjuvant therapy not given	not given	bone	Yes	No	No	No	no/unknown	no/unknown	HR+/HER2-	Positive	Positive	Negative	Breast	32	Complete dates are available and there are more than 0 days of survival	1
1271096	Single (never married)	70000+	55	50-59	One primary only	1	Yes	Yes	2013	White	Non-Spanish-Hispanic-Latino	Non-Hispanic White	C50.4-Upper-outer quadrant of breast	Moderately differentiated; Grade II	Right - origin of primary	IDC	IDC	T4d	N2a	no surgery	None/Unknown	Yes	Systemic therapy after surgery	0	0	Neoadjuvant therapy not given	not given	bone	Yes	No	No	No	no/unknown	no/unknown	HR-/HER2+	Negative	Negative	Positive	Alive	83	Complete dates are available and there are more than 0 days of survival	0
1271632	Married	70000+	49	40-49	One primary only	1	Yes	Yes	2013	White	Non-Spanish-Hispanic-Latino	Non-Hispanic White	C50.4-Upper-outer quadrant of breast	Moderately differentiated; Grade II	Left - origin of primary	ILC	ILC	T2	N1	no surgery	None/Unknown	Yes	No systemic therapy and/or surgical procedures	1	>=1	Not documented; Not assessed or unknown if assessed	NA	bone	Yes	No	No	No	no/unknown	no/unknown	HR+/HER2-	Positive	Positive	Negative	Breast	44	Complete dates are available and there are more than 0 days of survival	1
1271932	Single (never married)	70000+	61	60-69	One primary only	1	Yes	Yes	2013	Black	Non-Spanish-Hispanic-Latino	Non-Hispanic Black	C50.9-Breast, NOS	Poorly differentiated; Grade III	Right - origin of primary	IDC	IDC	T1c	N0	partial mastectomy	YES	No/Unknown	Systemic therapy after surgery	1	>=1	Neoadjuvant therapy not given	not given	bone	Yes	No	No	No	no/unknown	no/unknown	HR+/HER2-	Positive	Positive	Negative	Breast	15	Complete dates are available and there are more than 0 days of survival	1
1271985	Married	70000+	69	60-69	One primary only	1	Yes	Yes	2013	White	Non-Spanish-Hispanic-Latino	Non-Hispanic White	C50.4-Upper-outer quadrant of breast	Moderately differentiated; Grade II	Left - origin of primary	IDC	IDC	T4a	N2a	no surgery	YES	Yes	No systemic therapy and/or surgical procedures	0	0	Neoadjuvant therapy not given	not given	bone	Yes	No	No	No	no/unknown	no/unknown		Positive	Positive	Borderline/Unknown	Breast	36	Complete dates are available and there are more than 0 days of survival	1
1272011	other	70000+	97	80+	One primary only	1	Yes	Yes	2013	White	Non-Spanish-Hispanic-Latino	Non-Hispanic White	C50.4-Upper-outer quadrant of breast	Poorly differentiated; Grade III	Right - origin of primary	IDC	IDC	T2	N0	no surgery	YES	No/Unknown	No systemic therapy and/or surgical procedures	1	>=1	Neoadjuvant therapy not given	not given	bone	Yes	No	No	No	no/unknown	no/unknown	HR+/HER2-	Positive	Positive	Negative	Breast	22	Complete dates are available and there are more than 0 days of survival	1
1273421	other	70000+	72	70-79	One primary only	1	Yes	Yes	2013	Asian or Pacific Islander	Non-Spanish-Hispanic-Latino	Non-Hispanic Asian or Pacific Islander	C50.9-Breast, NOS	Poorly differentiated; Grade III	Right - origin of primary	IDC	IDC	T4b	N1a	mastectomy(without)	None/Unknown	No/Unknown	Systemic therapy after surgery	0	0	Neoadjuvant therapy not given	not given	bone	Yes	No	No	No	no/unknown	no/unknown	HR+/HER2-	Positive	Positive	Negative	Breast	14	Complete dates are available and there are more than 0 days of survival	1
1273795	Single (never married)	70000+	55	50-59	One primary only	1	Yes	Yes	2013	Asian or Pacific Islander	Non-Spanish-Hispanic-Latino	Non-Hispanic Asian or Pacific Islander	C50.9-Breast, NOS	Poorly differentiated; Grade III	Left - origin of primary	Adenocarcinoma	OTHER	T4b	N3c	no surgery	None/Unknown	Yes	No systemic therapy and/or surgical procedures	1	>=1	Neoadjuvant therapy not given	not given	bone+lung+liver	Yes	No	Yes	Yes	no/unknown	no/unknown	HR-/HER2-	Negative	Negative	Negative	Breast	2	Complete dates are available and there are more than 0 days of survival	1
1274146	Married	70000+	94	80+	One primary only	1	Yes	Yes	2013	White	Spanish-Hispanic-Latino	Hispanic (All Races)	C50.9-Breast, NOS	Unknown	Left - origin of primary	OTHER	OTHER	T4b	N1	no surgery	None/Unknown	No/Unknown	No systemic therapy and/or surgical procedures			Neoadjuvant therapy not given	not given	bone+liver	Yes	No	Yes	No	no/unknown	no/unknown		Borderline/Unknown	Borderline/Unknown	Borderline/Unknown	Breast	2	Complete dates are available and there are more than 0 days of survival	1
1274328	Married	70000+	84	80+	One primary only	1	Yes	Yes	2013	White	Non-Spanish-Hispanic-Latino	Non-Hispanic White	C50.4-Upper-outer quadrant of breast	Unknown	Right - origin of primary	Adenocarcinoma	OTHER	T3	N0	no surgery	None/Unknown	No/Unknown	No systemic therapy and/or surgical procedures	1	>=1	Neoadjuvant therapy not given	not given	bone+liver	Yes	No	Yes	No	no/unknown	no/unknown	HR+/HER2-	Positive	Positive	Negative	Breast	14	Complete dates are available and there are more than 0 days of survival	1
1276270	Married	70000+	36	<40	One primary only	1	Yes	Yes	2013	Asian or Pacific Islander	Non-Spanish-Hispanic-Latino	Non-Hispanic Asian or Pacific Islander	C50.9-Breast, NOS	Poorly differentiated; Grade III	Left - origin of primary	IDC	IDC	T4d	N3c	mastectomy(without)	YES	Yes	Systemic therapy both before and after surgery	0	0	Stated as no response (NR)	NR	bone+liver	Yes	No	Yes	No	no/unknown	no/unknown	HR+/HER2-	Positive	Negative	Negative	Breast	14	Complete dates are available and there are more than 0 days of survival	1
1276453	Married	70000+	50	50-59	One primary only	1	Yes	Yes	2013	White	Non-Spanish-Hispanic-Latino	Non-Hispanic White	C50.4-Upper-outer quadrant of breast	Well differentiated; Grade I	Left - origin of primary	ILC	ILC	T1c	N1	no surgery	None/Unknown	Yes	Systemic therapy after surgery	1	>=1	Not documented; Not assessed or unknown if assessed	NA	bone	Yes	No	No	No	no/unknown	no/unknown	HR+/HER2-	Positive	Positive	Negative	Breast	55	Complete dates are available and there are more than 0 days of survival	1
1277036	Married	70000+	82	80+	One primary only	1	Yes	Yes	2013	White	Non-Spanish-Hispanic-Latino	Non-Hispanic White	C50.4-Upper-outer quadrant of breast	Moderately differentiated; Grade II	Right - origin of primary	ILC	ILC	T1b	N0	no surgery	None/Unknown	Yes	No systemic therapy and/or surgical procedures	1	>=1	Neoadjuvant therapy not given	not given	bone+liver	Yes	No	Yes	No	no/unknown	no/unknown		Borderline/Unknown	Borderline/Unknown	Positive	Breast	27	Complete dates are available and there are more than 0 days of survival	1
1277548	other	70000+	40	40-49	One primary only	1	Yes	Yes	2013	White	Non-Spanish-Hispanic-Latino	Non-Hispanic White	C50.8-Overlapping lesion of breast	Poorly differentiated; Grade III	Left - origin of primary	IDC	IDC	T3	N1	mastectomy(without)	YES	Yes	Systemic therapy both before and after surgery	1	>=1	Not documented; Not assessed or unknown if assessed	NA	bone	Yes	No	No	No	no/unknown	no/unknown	HR+/HER2+	Positive	Positive	Positive	Alive	81	Complete dates are available and there are more than 0 days of survival	0
1280165	Single (never married)	70000+	31	<40	One primary only	1	Yes	Yes	2013	Asian or Pacific Islander	Non-Spanish-Hispanic-Latino	Non-Hispanic Asian or Pacific Islander	C50.4-Upper-outer quadrant of breast	Poorly differentiated; Grade III	Left - origin of primary	IDC	IDC	T3	N1	partial mastectomy	None/Unknown	Yes	Systemic therapy after surgery	1	>=1	Neoadjuvant therapy not given	not given	bone+liver	Yes	No	Yes	No	no/unknown	no/unknown	HR+/HER2+	Positive	Positive	Positive	Alive	79	Complete dates are available and there are more than 0 days of survival	0
1281746	other	70000+	89	80+	One primary only	1	Yes	Yes	2013	White	Non-Spanish-Hispanic-Latino	Non-Hispanic White	C50.8-Overlapping lesion of breast	Poorly differentiated; Grade III	Right - origin of primary	IDC	IDC	T4c	N1	no surgery	None/Unknown	No/Unknown	No systemic therapy and/or surgical procedures			Neoadjuvant therapy not given	not given	bone+liver+lung+brain	Yes	Yes	Yes	Yes	no/unknown	no/unknown	HR-/HER2-	Negative	Negative	Negative	Breast	0	Complete dates are available and there are more than 0 days of survival	1
1282221	Married	70000+	37	<40	One primary only	1	Yes	Yes	2013	Asian or Pacific Islander	Non-Spanish-Hispanic-Latino	Non-Hispanic Asian or Pacific Islander	C50.2-Upper-inner quadrant of breast	Poorly differentiated; Grade III	Left - origin of primary	IDC	IDC	T2	N0	no surgery	YES	No/Unknown	No systemic therapy and/or surgical procedures	1	>=1	Neoadjuvant therapy not given	not given	bone	Yes	No	No	No	no/unknown	no/unknown	HR+/HER2-	Positive	Positive	Negative	Breast	28	Complete dates are available and there are more than 0 days of survival	1
1282287	Married	70000+	32	<40	One primary only	1	Yes	Yes	2013	Asian or Pacific Islander	Non-Spanish-Hispanic-Latino	Non-Hispanic Asian or Pacific Islander	C50.9-Breast, NOS	Poorly differentiated; Grade III	Right - origin of primary	IDC	IDC	T4d	N1	no surgery	None/Unknown	Yes	Systemic therapy after surgery	0	0	Neoadjuvant therapy not given	not given	bone	Yes	No	No	No	no/unknown	no/unknown	HR+/HER2-	Positive	Positive	Negative	Breast	32	Complete dates are available and there are more than 0 days of survival	1
1282454	Single (never married)	70000+	56	50-59	One primary only	1	Yes	Yes	2013	White	Non-Spanish-Hispanic-Latino	Non-Hispanic White	C50.9-Breast, NOS	Poorly differentiated; Grade III	Left - origin of primary	IDC	IDC	T4b	N1	no surgery	None/Unknown	No/Unknown	No systemic therapy and/or surgical procedures			Neoadjuvant therapy not given	not given	bone+lung	Yes	No	No	Yes	no/unknown	no/unknown		Positive	Negative	Borderline/Unknown	State DC not available or state DC available but no COD	24	Complete dates are available and there are more than 0 days of survival	1
1282476	other	70000+	72	70-79	One primary only	1	Yes	Yes	2013	Asian or Pacific Islander	Non-Spanish-Hispanic-Latino	Non-Hispanic Asian or Pacific Islander	C50.2-Upper-inner quadrant of breast	Moderately differentiated; Grade II	Left - origin of primary	IDC	IDC	T2	N1	no surgery	None/Unknown	No/Unknown	No systemic therapy and/or surgical procedures			Neoadjuvant therapy not given	not given	bone+lung	Yes	No	No	Yes	no/unknown	no/unknown	HR-/HER2-	Negative	Negative	Negative	Breast	2	Complete dates are available and there are more than 0 days of survival	1
1282568	Married	70000+	65	60-69	One primary only	1	Yes	Yes	2013	White	Spanish-Hispanic-Latino	Hispanic (All Races)	C50.8-Overlapping lesion of breast	Poorly differentiated; Grade III	Left - origin of primary	IDC	IDC	T1c	N1	no surgery	None/Unknown	Yes	No systemic therapy and/or surgical procedures	0	0	Neoadjuvant therapy not given	not given	bone	Yes	No	No	No	no/unknown	no/unknown	HR+/HER2+	Positive	Negative	Positive	Breast	21	Complete dates are available and there are more than 0 days of survival	1
1282676	other	70000+	49	40-49	One primary only	1	Yes	Yes	2012	White	Non-Spanish-Hispanic-Latino	Non-Hispanic White	C50.8-Overlapping lesion of breast	Moderately differentiated; Grade II	Left - origin of primary	IDC	IDC	T1c	N1NOS	partial mastectomy	YES	Yes	Systemic therapy both before and after surgery	1	>=1	Stated as complete response (CR)	CR	bone+liver	Yes	No	Yes	No	no/unknown	no/unknown	HR+/HER2+	Positive	Positive	Positive	Alive	86	Complete dates are available and there are more than 0 days of survival	0
1283073	Single (never married)	70000+	55	50-59	One primary only	1	Yes	Yes	2012	White	Spanish-Hispanic-Latino	Hispanic (All Races)	C50.9-Breast, NOS	Moderately differentiated; Grade II	Left - origin of primary	IDC	IDC	T2	N0	partial mastectomy	YES	No/Unknown	Systemic therapy after surgery	0	0	Not documented; Not assessed or unknown if assessed	NA	bone	Yes	No	No	No	no/unknown	no/unknown	HR+/HER2-	Positive	Positive	Negative	Accidents and Adverse Effects	26	Complete dates are available and there are more than 0 days of survival	1
1283441	Married	70000+	70	70-79	One primary only	1	Yes	Yes	2012	White	Spanish-Hispanic-Latino	Hispanic (All Races)	C50.9-Breast, NOS	Unknown	Paired site, but no information concerning laterality	Adenocarcinoma	OTHER	T0	N3NOS	no surgery	None/Unknown	No/Unknown	No systemic therapy and/or surgical procedures			Neoadjuvant therapy not given	not given	bone+liver	Yes	No	Yes	No	no/unknown	no/unknown		Borderline/Unknown	Borderline/Unknown	Negative	Miscellaneous Malignant Cancer	3	Complete dates are available and there are more than 0 days of survival	1
1284248	Married	70000+	79	70-79	One primary only	1	Yes	Yes	2013	White	Non-Spanish-Hispanic-Latino	Non-Hispanic White	C50.5-Lower-outer quadrant of breast	Moderately differentiated; Grade II	Left - origin of primary	ILC	ILC	T1c	N2a	partial mastectomy	YES	No/Unknown	Systemic therapy after surgery	1	>=1	Neoadjuvant therapy not given	not given	bone	Yes	No	No	No	no/unknown	no/unknown	HR+/HER2-	Positive	Positive	Negative	Breast	45	Complete dates are available and there are more than 0 days of survival	1
1284521	Single (never married)	70000+	90	80+	One primary only	1	Yes	Yes	2013	Black	Non-Spanish-Hispanic-Latino	Non-Hispanic Black	C50.9-Breast, NOS	Moderately differentiated; Grade II	Left - origin of primary	IDC	IDC	T4d	N2a	no surgery	YES	No/Unknown	No systemic therapy and/or surgical procedures	1	>=1	Neoadjuvant therapy not given	not given	bone	Yes	No	No	No	no/unknown	no/unknown	HR+/HER2-	Positive	Negative	Negative	Breast	17	Complete dates are available and there are more than 0 days of survival	1
1284625	other	70000+	75	70-79	One primary only	1	Yes	Yes	2013	White	Non-Spanish-Hispanic-Latino	Non-Hispanic White	C50.8-Overlapping lesion of breast	Moderately differentiated; Grade II	Left - origin of primary	IDC	IDC	T1b	N0	no surgery	None/Unknown	No/Unknown	No systemic therapy and/or surgical procedures	0	0	Neoadjuvant therapy not given	not given	bone+liver	Yes	No	Yes	No	no/unknown	no/unknown	HR+/HER2-	Positive	Negative	Negative	Breast	23	Complete dates are available and there are more than 0 days of survival	1
1285263	other	70000+	45	40-49	One primary only	1	Yes	Yes	2013	White	Non-Spanish-Hispanic-Latino	Non-Hispanic White	C50.9-Breast, NOS	Unknown	Left - origin of primary	Adenocarcinoma	OTHER	T4b	N3c	no surgery	None/Unknown	Yes	Systemic therapy after surgery	0	0	Neoadjuvant therapy not given	not given	bone+lung	Yes	No	No	Yes	no/unknown	no/unknown	HR-/HER2-	Negative	Negative	Negative	Accidents and Adverse Effects	5	Complete dates are available and there are more than 0 days of survival	1
1286224	other	70000+	83	80+	One primary only	1	Yes	Yes	2013	White	Non-Spanish-Hispanic-Latino	Non-Hispanic White	C50.1-Central portion of breast	Unknown	Right - origin of primary	OTHER	OTHER	TX	N1	no surgery	None/Unknown	No/Unknown	No systemic therapy and/or surgical procedures			Neoadjuvant therapy not given	not given	bone+lung	Yes	No	No	Yes	no/unknown	no/unknown		Borderline/Unknown	Borderline/Unknown	Borderline/Unknown	Breast	5	Complete dates are available and there are more than 0 days of survival	1
1286269	Married	70000+	74	70-79	One primary only	1	Yes	Yes	2013	White	Non-Spanish-Hispanic-Latino	Non-Hispanic White	C50.8-Overlapping lesion of breast	Poorly differentiated; Grade III	Left - origin of primary	IDC	IDC	T4d	N3b	mastectomy(without)	YES	Yes	Systemic therapy both before and after surgery	0	0	Stated as partial response (PR)	PR	bone	Yes	No	No	No	no/unknown	no/unknown	HR+/HER2-	Positive	Positive	Negative	Breast	25	Complete dates are available and there are more than 0 days of survival	1
1286499	Married	70000+	78	70-79	One primary only	1	Yes	Yes	2013	White	Non-Spanish-Hispanic-Latino	Non-Hispanic White	C50.5-Lower-outer quadrant of breast	Well differentiated; Grade I	Left - origin of primary	ILC	ILC	T1c	N0	no surgery	YES	No/Unknown	No systemic therapy and/or surgical procedures	1	>=1	Neoadjuvant therapy not given	not given	bone	Yes	No	No	No	no/unknown	no/unknown		Positive	Positive	Borderline/Unknown	Breast	24	Complete dates are available and there are more than 0 days of survival	1
1287502	Married	70000+	57	50-59	One primary only	1	Yes	Yes	2013	White	Non-Spanish-Hispanic-Latino	Non-Hispanic White	C50.9-Breast, NOS	Undifferentiated; anaplastic; Grade IV	Left - origin of primary	OTHER	OTHER	T1b	N1	no surgery	None/Unknown	Yes	Systemic therapy after surgery	2	>=1	Neoadjuvant therapy not given	not given	bone	Yes	No	No	No	no/unknown	no/unknown	HR-/HER2-	Negative	Negative	Negative	Breast	29	Complete dates are available and there are more than 0 days of survival	1
1287616	Married	70000+	54	50-59	One primary only	1	Yes	Yes	2013	Asian or Pacific Islander	Non-Spanish-Hispanic-Latino	Non-Hispanic Asian or Pacific Islander	C50.9-Breast, NOS	Unknown	Paired site, but no information concerning laterality	IDC	IDC	T0	N0	no surgery	None/Unknown	No/Unknown	No systemic therapy and/or surgical procedures			Neoadjuvant therapy not given	not given	bone	Yes	No	No	No	no/unknown	no/unknown		Positive	Positive	Borderline/Unknown	Breast	49	Complete dates are available and there are more than 0 days of survival	1
1287858	Single (never married)	70000+	67	60-69	One primary only	1	Yes	Yes	2013	White	Non-Spanish-Hispanic-Latino	Non-Hispanic White	C50.9-Breast, NOS	Poorly differentiated; Grade III	Left - origin of primary	IDC	IDC	T4b	N3c	no surgery	YES	No/Unknown	No systemic therapy and/or surgical procedures	1	>=1	Neoadjuvant therapy not given	not given	bone+liver+lung+brain	Yes	Yes	Yes	Yes	no/unknown	no/unknown	HR+/HER2-	Positive	Negative	Negative	Breast	27	Complete dates are available and there are more than 0 days of survival	1
1288029	Married	70000+	56	50-59	One primary only	1	Yes	Yes	2013	Asian or Pacific Islander	Non-Spanish-Hispanic-Latino	Non-Hispanic Asian or Pacific Islander	C50.2-Upper-inner quadrant of breast	Poorly differentiated; Grade III	Left - origin of primary	IDC	IDC	T2	N1	no surgery	None/Unknown	Yes	No systemic therapy and/or surgical procedures	1	>=1	Not documented; Not assessed or unknown if assessed	NA	bone	Yes	No	No	No	no/unknown	no/unknown	HR+/HER2+	Positive	Positive	Positive	Alive	46	Complete dates are available and there are more than 0 days of survival	0
1288761	Single (never married)	70000+	63	60-69	One primary only	1	Yes	Yes	2013	White	Non-Spanish-Hispanic-Latino	Non-Hispanic White	C50.1-Central portion of breast	Moderately differentiated; Grade II	Right - origin of primary	IDC	IDC	T2	N1mi	no surgery	None/Unknown	Yes	Systemic therapy after surgery	1	>=1	Neoadjuvant therapy not given	not given	bone	Yes	No	No	No	no/unknown	no/unknown	HR+/HER2-	Positive	Positive	Negative	Alive	78	Complete dates are available and there are more than 0 days of survival	0
1289517	Single (never married)	70000+	64	60-69	One primary only	1	Yes	Yes	2013	White	Non-Spanish-Hispanic-Latino	Non-Hispanic White	C50.4-Upper-outer quadrant of breast	Unknown	Right - origin of primary	IDC	IDC	T3	N1	no surgery	None/Unknown	Yes	No systemic therapy and/or surgical procedures	2	>=1	Neoadjuvant therapy not given	not given	bone	Yes	No	No	No	no/unknown	no/unknown		Borderline/Unknown	Borderline/Unknown	Borderline/Unknown	Other Cause of Death	63	Complete dates are available and there are more than 0 days of survival	1
1290131	Married	70000+	83	80+	One primary only	1	Yes	Yes	2013	White	Non-Spanish-Hispanic-Latino	Non-Hispanic White	C50.8-Overlapping lesion of breast	Unknown	Left - origin of primary	Neoplasm malignant	OTHER	TX	N0	no surgery	None/Unknown	No/Unknown	No systemic therapy and/or surgical procedures			Not documented; Not assessed or unknown if assessed	NA	bone+liver	Yes	No	Yes	No	no/unknown	no/unknown		Borderline/Unknown	Borderline/Unknown	Borderline/Unknown	Breast	0	Complete dates are available and there are more than 0 days of survival	1
1290963	Married	70000+	39	<40	One primary only	1	Yes	Yes	2013	Asian or Pacific Islander	Non-Spanish-Hispanic-Latino	Non-Hispanic Asian or Pacific Islander	C50.4-Upper-outer quadrant of breast	Poorly differentiated; Grade III	Right - origin of primary	IDC	IDC	T2	N2a	partial mastectomy	YES	Yes	Systemic therapy after surgery	1	>=1	Neoadjuvant therapy not given	not given	bone	Yes	No	No	No	no/unknown	no/unknown	HR+/HER2-	Positive	Positive	Negative	Alive	79	Complete dates are available and there are more than 0 days of survival	0
1291412	other	70000+	68	60-69	One primary only	1	Yes	Yes	2013	Asian or Pacific Islander	Non-Spanish-Hispanic-Latino	Non-Hispanic Asian or Pacific Islander	C50.9-Breast, NOS	Unknown	Left - origin of primary	ILC	ILC	T2	N2b	no surgery	None/Unknown	No/Unknown	No systemic therapy and/or surgical procedures	1	>=1	Neoadjuvant therapy not given	not given	bone	Yes	No	No	No	no/unknown	no/unknown	HR+/HER2-	Positive	Negative	Negative	Breast	7	Complete dates are available and there are more than 0 days of survival	1
1292088	Married	70000+	70	70-79	One primary only	1	Yes	Yes	2013	White	Non-Spanish-Hispanic-Latino	Non-Hispanic White	C50.9-Breast, NOS	Moderately differentiated; Grade II	Right - origin of primary	IDC	IDC	T3	N2a	mastectomy(without)	YES	No/Unknown	Systemic therapy after surgery	0	0	Neoadjuvant therapy not given	not given	bone	Yes	No	No	No	no/unknown	no/unknown	HR+/HER2-	Positive	Positive	Negative	Alive	77	Complete dates are available and there are more than 0 days of survival	0
1293494	Single (never married)	70000+	55	50-59	One primary only	1	Yes	Yes	2013	White	Non-Spanish-Hispanic-Latino	Non-Hispanic White	C50.9-Breast, NOS	Poorly differentiated; Grade III	Right - origin of primary	OTHER	OTHER	T0	N3c	no surgery	YES	No/Unknown	No systemic therapy and/or surgical procedures	0	0	Neoadjuvant therapy not given	not given	bone	Yes	No	No	No	no/unknown	no/unknown	HR-/HER2+	Negative	Negative	Positive	Breast	2	Complete dates are available and there are more than 0 days of survival	1
1294029	Married	70000+	65	60-69	One primary only	1	Yes	Yes	2013	Asian or Pacific Islander	Non-Spanish-Hispanic-Latino	Non-Hispanic Asian or Pacific Islander	C50.9-Breast, NOS	Unknown	Paired site, but no information concerning laterality	Adenocarcinoma	OTHER	T0	N1	no surgery	YES	No/Unknown	Systemic therapy after surgery	0	0	Neoadjuvant therapy not given	not given	bone	Yes	No	No	No	no/unknown	no/unknown	HR+/HER2-	Positive	Positive	Negative	Alive	75	Complete dates are available and there are more than 0 days of survival	0
1294213	other	70000+	86	80+	One primary only	1	Yes	Yes	2013	Asian or Pacific Islander	Non-Spanish-Hispanic-Latino	Non-Hispanic Asian or Pacific Islander	C50.9-Breast, NOS	Unknown	Right - origin of primary	Adenocarcinoma	OTHER	T2	N3NOS	no surgery	None/Unknown	Yes	No systemic therapy and/or surgical procedures	1	>=1	Neoadjuvant therapy not given	not given	bone	Yes	No	No	No	no/unknown	no/unknown	HR+/HER2+	Positive	Positive	Positive	Breast	25	Complete dates are available and there are more than 0 days of survival	1
1294651	other	70000+	99	80+	One primary only	1	Yes	Yes	2013	Asian or Pacific Islander	Non-Spanish-Hispanic-Latino	Non-Hispanic Asian or Pacific Islander	C50.4-Upper-outer quadrant of breast	Unknown	Left - origin of primary	Adenocarcinoma	OTHER	T2	N3NOS	no surgery	None/Unknown	No/Unknown	No systemic therapy and/or surgical procedures			Neoadjuvant therapy not given	not given	bone	Yes	No	No	No	no/unknown	no/unknown	HR+/HER2-	Positive	Positive	Negative	Breast	0	Complete dates are available and there are more than 0 days of survival	1
1294891	Married	70000+	49	40-49	One primary only	1	Yes	Yes	2013	Asian or Pacific Islander	Non-Spanish-Hispanic-Latino	Non-Hispanic Asian or Pacific Islander	C50.8-Overlapping lesion of breast	Moderately differentiated; Grade II	Left - origin of primary	IDC	IDC	T3	N1	no surgery	None/Unknown	Yes	Systemic therapy after surgery	0	0	Neoadjuvant therapy not given	not given	bone+liver	Yes	No	Yes	No	no/unknown	no/unknown		Positive	Positive	Borderline/Unknown	Alive	66	Complete dates are available and there are more than 0 days of survival	0
1295128	other	70000+	65	60-69	One primary only	1	Yes	Yes	2013	White	Spanish-Hispanic-Latino	Hispanic (All Races)	C50.9-Breast, NOS	Moderately differentiated; Grade II	Right - origin of primary	OTHER	OTHER	T4d	N3NOS	mastectomy(without)	None/Unknown	No/Unknown	Systemic therapy after surgery	0	0	Neoadjuvant therapy not given	not given	bone+lung	Yes	No	No	Yes	no/unknown	no/unknown	HR+/HER2-	Positive	Positive	Negative	Breast	35	Complete dates are available and there are more than 0 days of survival	1
1298514	Married	70000+	49	40-49	One primary only	1	Yes	Yes	2013	Asian or Pacific Islander	Non-Spanish-Hispanic-Latino	Non-Hispanic Asian or Pacific Islander	C50.8-Overlapping lesion of breast	Moderately differentiated; Grade II	Left - origin of primary	IDC	IDC	T2	N1a	partial mastectomy	YES	Yes	Systemic therapy after surgery	1	>=1	Neoadjuvant therapy not given	not given	bone	Yes	No	No	No	no/unknown	no/unknown	HR+/HER2-	Positive	Positive	Negative	Alive	77	Complete dates are available and there are more than 0 days of survival	0
1299004	Married	70000+	45	40-49	One primary only	1	Yes	Yes	2013	White	Non-Spanish-Hispanic-Latino	Non-Hispanic White	C50.5-Lower-outer quadrant of breast	Moderately differentiated; Grade II	Left - origin of primary	IDC	IDC	T2	N1	no surgery	YES	Yes	Systemic therapy after surgery	1	>=1	Neoadjuvant therapy not given	not given	bone+brain	Yes	Yes	No	No	no/unknown	no/unknown	HR+/HER2+	Positive	Positive	Positive	Breast	55	Complete dates are available and there are more than 0 days of survival	1
1300279	Married	70000+	54	50-59	One primary only	1	Yes	Yes	2013	White	Non-Spanish-Hispanic-Latino	Non-Hispanic White	C50.4-Upper-outer quadrant of breast	Poorly differentiated; Grade III	Left - origin of primary	IDC	IDC	T1c	N1	partial mastectomy	None/Unknown	No/Unknown	Systemic therapy before surgery	0	0	Not documented; Not assessed or unknown if assessed	NA	bone	Yes	No	No	No	no/unknown	no/unknown	HR+/HER2+	Positive	Positive	Positive	Alive	64	Complete dates are available and there are more than 0 days of survival	0
1300998	Married	70000+	41	40-49	One primary only	1	Yes	Yes	2013	Asian or Pacific Islander	Non-Spanish-Hispanic-Latino	Non-Hispanic Asian or Pacific Islander	C50.5-Lower-outer quadrant of breast	Poorly differentiated; Grade III	Right - origin of primary	IDC	IDC	T2	N1NOS	no surgery	None/Unknown	Yes	Systemic therapy after surgery	1	>=1	Neoadjuvant therapy not given	not given	bone	Yes	No	No	No	no/unknown	no/unknown	HR+/HER2+	Positive	Positive	Positive	Alive	75	Complete dates are available and there are more than 0 days of survival	0
1301707	Married	70000+	36	<40	One primary only	1	Yes	Yes	2013	Asian or Pacific Islander	Non-Spanish-Hispanic-Latino	Non-Hispanic Asian or Pacific Islander	C50.9-Breast, NOS	Poorly differentiated; Grade III	Right - origin of primary	IDC	IDC	T4d	N1	mastectomy(with)	YES	Yes	Systemic therapy both before and after surgery	1	>=1	Not documented; Not assessed or unknown if assessed	NA	bone	Yes	No	No	No	no/unknown	no/unknown	HR-/HER2+	Negative	Negative	Positive	Breast	46	Complete dates are available and there are more than 0 days of survival	1
1301936	Married	70000+	74	70-79	One primary only	1	Yes	Yes	2013	White	Non-Spanish-Hispanic-Latino	Non-Hispanic White	C50.0-Nipple	Poorly differentiated; Grade III	Left - origin of primary	IDC	IDC	T2	N2a	partial mastectomy	YES	No/Unknown	Systemic therapy after surgery	1	>=1	Neoadjuvant therapy not given	not given	bone	Yes	No	No	No	no/unknown	no/unknown	HR+/HER2-	Positive	Positive	Negative	Alive	70	Complete dates are available and there are more than 0 days of survival	0
1302013	Married	70000+	58	50-59	One primary only	1	Yes	Yes	2013	White	Non-Spanish-Hispanic-Latino	Non-Hispanic White	C50.9-Breast, NOS	Poorly differentiated; Grade III	Right - origin of primary	IDC	IDC	T4c	N1	surgery nos	None/Unknown	Yes	Systemic therapy after surgery	1	>=1	Neoadjuvant therapy not given	not given	bone+lung	Yes	No	No	Yes	no/unknown	no/unknown	HR+/HER2+	Positive	Negative	Positive	Breast	51	Complete dates are available and there are more than 0 days of survival	1
1302083	Married	70000+	50	50-59	One primary only	1	Yes	Yes	2012	Asian or Pacific Islander	Spanish-Hispanic-Latino	Hispanic (All Races)	C50.9-Breast, NOS	Poorly differentiated; Grade III	Right - origin of primary	IDC	IDC	T4b	N1	no surgery	YES	Yes	No systemic therapy and/or surgical procedures	2	>=1	Not documented; Not assessed or unknown if assessed	NA	bone	Yes	No	No	No	no/unknown	no/unknown	HR+/HER2-	Positive	Negative	Negative	Breast	58	Complete dates are available and there are more than 0 days of survival	1
1305181	Married	70000+	62	60-69	One primary only	1	Yes	Yes	2013	White	Non-Spanish-Hispanic-Latino	Non-Hispanic White	C50.3-Lower-inner quadrant of breast	Unknown	Left - origin of primary	ILC	ILC	T2	N3NOS	no surgery	None/Unknown	Yes	No systemic therapy and/or surgical procedures	2	>=1	Neoadjuvant therapy not given	not given	bone	Yes	No	No	No	no/unknown	no/unknown	HR+/HER2-	Positive	Negative	Negative	Breast	40	Complete dates are available and there are more than 0 days of survival	1
1305199	other	70000+	83	80+	One primary only	1	Yes	Yes	2013	White	Spanish-Hispanic-Latino	Hispanic (All Races)	C50.4-Upper-outer quadrant of breast	Well differentiated; Grade I	Left - origin of primary	ILC	ILC	T1b	N1	no surgery	None/Unknown	No/Unknown	No systemic therapy and/or surgical procedures			Neoadjuvant therapy not given	not given	bone+lung	Yes	No	No	Yes	no/unknown	no/unknown	HR+/HER2-	Positive	Negative	Negative	Breast	0	Complete dates are available and there are more than 0 days of survival	1
1306507	Married	70000+	69	60-69	One primary only	1	Yes	Yes	2013	Black	Non-Spanish-Hispanic-Latino	Non-Hispanic Black	C50.9-Breast, NOS	Moderately differentiated; Grade II	Right - origin of primary	IDC	IDC	T3	N1	no surgery	None/Unknown	Yes	No systemic therapy and/or surgical procedures	1	>=1	Neoadjuvant therapy not given	not given	bone+brain	Yes	Yes	No	No	no/unknown	no/unknown		Borderline/Unknown	Borderline/Unknown	Borderline/Unknown	Alive	5	Complete dates are available and there are more than 0 days of survival	0
1306886	Married	70000+	78	70-79	One primary only	1	Yes	Yes	2013	Asian or Pacific Islander	Non-Spanish-Hispanic-Latino	Non-Hispanic Asian or Pacific Islander	C50.9-Breast, NOS	Poorly differentiated; Grade III	Right - origin of primary	IDC	IDC	TX	N0	no surgery	None/Unknown	No/Unknown	No systemic therapy and/or surgical procedures			Neoadjuvant therapy not given	not given	bone	Yes	No	No	No	no/unknown	no/unknown	HR+/HER2-	Positive	Negative	Negative	Alive	72	Complete dates are available and there are more than 0 days of survival	0
1307026	other	70000+	88	80+	One primary only	1	Yes	Yes	2013	Asian or Pacific Islander	Non-Spanish-Hispanic-Latino	Non-Hispanic Asian or Pacific Islander	C50.9-Breast, NOS	Unknown	Right - origin of primary	ILC	ILC	T3	N0	no surgery	YES	No/Unknown	No systemic therapy and/or surgical procedures	1	>=1	Neoadjuvant therapy not given	not given	bone	Yes	No	No	No	no/unknown	no/unknown		Borderline/Unknown	Borderline/Unknown	Borderline/Unknown	Breast	0	Complete dates are available and there are more than 0 days of survival	1
1307241	other	70000+	78	70-79	One primary only	1	Yes	Yes	2013	Black	Non-Spanish-Hispanic-Latino	Non-Hispanic Black	C50.5-Lower-outer quadrant of breast	Unknown	Right - origin of primary	IDC/ILC MIXED OTHER	IDC/ILC MIXED OTHER	T1c	N3NOS	no surgery	None/Unknown	No/Unknown	Systemic therapy after surgery	0	0	Neoadjuvant therapy not given	not given	bone	Yes	No	No	No	no/unknown	no/unknown	HR+/HER2-	Positive	Positive	Negative	Breast	21	Complete dates are available and there are more than 0 days of survival	1
1307247	Married	70000+	58	50-59	One primary only	1	Yes	Yes	2013	White	Non-Spanish-Hispanic-Latino	Non-Hispanic White	C50.8-Overlapping lesion of breast	Moderately differentiated; Grade II	Right - origin of primary	IDC	IDC	T1b	N1	no surgery	None/Unknown	No/Unknown	Systemic therapy after surgery	0	0	Neoadjuvant therapy not given	not given	bone	Yes	No	No	No	no/unknown	no/unknown	HR+/HER2-	Positive	Positive	Negative	Alive	73	Complete dates are available and there are more than 0 days of survival	0
1308731	Single (never married)	70000+	65	60-69	One primary only	1	Yes	Yes	2014	White	Non-Spanish-Hispanic-Latino	Non-Hispanic White	C50.2-Upper-inner quadrant of breast	Poorly differentiated; Grade III	Left - origin of primary	IDC	IDC	T4d	N1	no surgery	YES	Yes	No systemic therapy and/or surgical procedures	1	>=1	Neoadjuvant therapy not given	not given	bone+liver+lung+brain	Yes	Yes	Yes	Yes	no/unknown	no/unknown	HR+/HER2-	Positive	Positive	Negative	Breast	3	Complete dates are available and there are more than 0 days of survival	1
1309404	Single (never married)	70000+	55	50-59	One primary only	1	Yes	Yes	2013	White	Non-Spanish-Hispanic-Latino	Non-Hispanic White	C50.9-Breast, NOS	Moderately differentiated; Grade II	Left - origin of primary	OTHER	OTHER	T4d	N3c	mastectomy NOS	YES	Yes	Systemic therapy both before and after surgery	1	>=1	Stated as response to treatment, but not noted if complete or partial	CR or PR	bone	Yes	No	No	No	no/unknown	no/unknown	HR+/HER2-	Positive	Positive	Negative	Alive	73	Complete dates are available and there are more than 0 days of survival	0
1309443	Married	70000+	40	40-49	One primary only	1	Yes	Yes	2013	Asian or Pacific Islander	Non-Spanish-Hispanic-Latino	Non-Hispanic Asian or Pacific Islander	C50.9-Breast, NOS	Poorly differentiated; Grade III	Right - origin of primary	IDC	IDC	T4b	N2NOS	no surgery	YES	Yes	No systemic therapy and/or surgical procedures	1	>=1	Neoadjuvant therapy not given	not given	bone+lung+liver	Yes	No	Yes	Yes	no/unknown	no/unknown	HR+/HER2-	Positive	Positive	Negative	Breast	5	Complete dates are available and there are more than 0 days of survival	1
1309516	other	70000+	49	40-49	One primary only	1	Yes	Yes	2013	Black	Non-Spanish-Hispanic-Latino	Non-Hispanic Black	C50.1-Central portion of breast	Well differentiated; Grade I	Left - origin of primary	IDC	IDC	T2	N1	no surgery	None/Unknown	Yes	No systemic therapy and/or surgical procedures	1	>=1	Not documented; Not assessed or unknown if assessed	NA	bone+liver	Yes	No	Yes	No	no/unknown	no/unknown	HR+/HER2-	Positive	Positive	Negative	Breast	58	Complete dates are available and there are more than 0 days of survival	1
1309941	Married	70000+	45	40-49	One primary only	1	Yes	Yes	2014	White	Non-Spanish-Hispanic-Latino	Non-Hispanic White	C50.4-Upper-outer quadrant of breast	Moderately differentiated; Grade II	Right - origin of primary	IDC	IDC	T2	N2a	partial mastectomy	YES	Yes	Systemic therapy after surgery	1	>=1	Neoadjuvant therapy not given	not given	bone	Yes	No	No	No	no/unknown	no/unknown	HR+/HER2-	Positive	Positive	Negative	Alive	71	Complete dates are available and there are more than 0 days of survival	0
1310257	Single (never married)	70000+	62	60-69	One primary only	1	Yes	Yes	2014	White	Non-Spanish-Hispanic-Latino	Non-Hispanic White	C50.2-Upper-inner quadrant of breast	Poorly differentiated; Grade III	Left - origin of primary	IDC	IDC	T4b	N1	partial mastectomy	YES	No/Unknown	Systemic therapy both before and after surgery	1	>=1	Stated as response to treatment, but not noted if complete or partial	CR or PR	bone	Yes	No	No	No	no/unknown	no/unknown	HR+/HER2-	Positive	Negative	Negative	Breast	39	Complete dates are available and there are more than 0 days of survival	1
1310324	Married	70000+	61	60-69	One primary only	1	Yes	Yes	2014	Asian or Pacific Islander	Non-Spanish-Hispanic-Latino	Non-Hispanic Asian or Pacific Islander	C50.9-Breast, NOS	Moderately differentiated; Grade II	Left - origin of primary	IDC	IDC	T2	N1	no surgery	None/Unknown	Yes	Systemic therapy after surgery	0	0	Neoadjuvant therapy not given	not given	bone+lung+liver	Yes	No	Yes	Yes	no/unknown	no/unknown	HR+/HER2+	Positive	Positive	Positive	Alive	71	Complete dates are available and there are more than 0 days of survival	0
1310403	Single (never married)	70000+	46	40-49	One primary only	1	Yes	Yes	2014	American Indian/Alaska Native	Non-Spanish-Hispanic-Latino	Non-Hispanic American Indian/Alaska Native	C50.4-Upper-outer quadrant of breast	Moderately differentiated; Grade II	Right - origin of primary	ILC	ILC	T2	N0	no surgery	YES	Yes	No systemic therapy and/or surgical procedures	0	0	Neoadjuvant therapy not given	not given	bone+brain	Yes	Yes	No	No	no/unknown	no/unknown	HR+/HER2-	Positive	Positive	Negative	Breast	36	Complete dates are available and there are more than 0 days of survival	1
1310630	other	70000+	88	80+	One primary only	1	Yes	Yes	2013	Black	Non-Spanish-Hispanic-Latino	Non-Hispanic Black	C50.9-Breast, NOS	Well differentiated; Grade I	Right - origin of primary	IDC	IDC	T4c	N3b	surgery nos	YES	No/Unknown	No systemic therapy and/or surgical procedures	0	0	Neoadjuvant therapy not given	not given	bone	Yes	No	No	No	no/unknown	no/unknown	HR+/HER2-	Positive	Positive	Negative	Breast	1	Complete dates are available and there are more than 0 days of survival	1
1311575	Single (never married)	70000+	31	<40	One primary only	1	Yes	Yes	2014	Black	Non-Spanish-Hispanic-Latino	Non-Hispanic Black	C50.4-Upper-outer quadrant of breast	Moderately differentiated; Grade II	Right - origin of primary	IDC	IDC	T1NOS	N0	no surgery	None/Unknown	Yes	No systemic therapy and/or surgical procedures	1	>=1	Not documented; Not assessed or unknown if assessed	NA	bone+lung+liver	Yes	No	Yes	Yes	no/unknown	no/unknown	HR-/HER2-	Negative	Negative	Negative	Breast	16	Complete dates are available and there are more than 0 days of survival	1
1312139	Single (never married)	70000+	62	60-69	One primary only	1	Yes	Yes	2014	White	Non-Spanish-Hispanic-Latino	Non-Hispanic White	C50.9-Breast, NOS	Poorly differentiated; Grade III	Right - origin of primary	IDC/ILC MIXED OTHER	IDC/ILC MIXED OTHER	T4a	N0	no surgery	YES	No/Unknown	No systemic therapy and/or surgical procedures	1	>=1	Neoadjuvant therapy not given	not given	bone	Yes	No	No	No	no/unknown	no/unknown	HR+/HER2-	Positive	Positive	Negative	Breast	27	Complete dates are available and there are more than 0 days of survival	1
1312249	Married	70000+	35	<40	One primary only	1	Yes	Yes	2014	Asian or Pacific Islander	Non-Spanish-Hispanic-Latino	Non-Hispanic Asian or Pacific Islander	C50.4-Upper-outer quadrant of breast	Moderately differentiated; Grade II	Left - origin of primary	IDC	IDC	T1b	N0	no surgery	YES	Yes	No systemic therapy and/or surgical procedures	0	0	Neoadjuvant therapy not given	not given	bone+liver	Yes	No	Yes	No	no/unknown	no/unknown	HR+/HER2+	Positive	Positive	Positive	Breast	6	Complete dates are available and there are more than 0 days of survival	1
1314095	other	70000+	74	70-79	One primary only	1	Yes	Yes	2014	Asian or Pacific Islander	Non-Spanish-Hispanic-Latino	Non-Hispanic Asian or Pacific Islander	C50.4-Upper-outer quadrant of breast	Moderately differentiated; Grade II	Right - origin of primary	ILC	ILC	T2	N2a	partial mastectomy	YES	No/Unknown	Systemic therapy after surgery	1	>=1	Neoadjuvant therapy not given	not given	bone	Yes	No	No	No	no/unknown	no/unknown	HR+/HER2-	Positive	Borderline/Unknown	Negative	Breast	22	Complete dates are available and there are more than 0 days of survival	1
1314544	Married	70000+	51	50-59	One primary only	1	Yes	Yes	2014	White	Non-Spanish-Hispanic-Latino	Non-Hispanic White	C50.8-Overlapping lesion of breast	Moderately differentiated; Grade II	Left - origin of primary	IDC/ILC MIXED OTHER	IDC/ILC MIXED OTHER	T1b	N2a	partial mastectomy	None/Unknown	No/Unknown	Systemic therapy after surgery	1	>=1	Neoadjuvant therapy not given	not given	bone	Yes	No	No	No	no/unknown	no/unknown	HR+/HER2-	Positive	Positive	Negative	Alive	70	Complete dates are available and there are more than 0 days of survival	0
1314676	Married	70000+	50	50-59	One primary only	1	Yes	Yes	2014	American Indian/Alaska Native	Non-Spanish-Hispanic-Latino	Non-Hispanic American Indian/Alaska Native	C50.9-Breast, NOS	Poorly differentiated; Grade III	Right - origin of primary	IDC	IDC	T3	N1	no surgery	YES	No/Unknown	Systemic therapy after surgery	0	0	Neoadjuvant therapy not given	not given	bone+brain	Yes	Yes	No	No	no/unknown	no/unknown	HR+/HER2-	Positive	Positive	Negative	Breast	34	Complete dates are available and there are more than 0 days of survival	1
1316458	Single (never married)	70000+	70	70-79	One primary only	1	Yes	Yes	2014	White	Non-Spanish-Hispanic-Latino	Non-Hispanic White	C50.9-Breast, NOS	Moderately differentiated; Grade II	Right - origin of primary	IDC	IDC	T4b	N1	no surgery	None/Unknown	No/Unknown	No systemic therapy and/or surgical procedures			Neoadjuvant therapy not given	not given	bone+lung+liver	Yes	No	Yes	Yes	no/unknown	no/unknown		Borderline/Unknown	Borderline/Unknown	Borderline/Unknown	Breast	6	Complete dates are available and there are more than 0 days of survival	1
1317073	Married	70000+	79	70-79	One primary only	1	Yes	Yes	2014	American Indian/Alaska Native	Non-Spanish-Hispanic-Latino	Non-Hispanic American Indian/Alaska Native	C50.9-Breast, NOS	Unknown	Left - origin of primary	ILC	ILC	TX	N3c	no surgery	None/Unknown	Yes	No systemic therapy and/or surgical procedures	0	0	Neoadjuvant therapy not given	not given	bone	Yes	No	No	No	no/unknown	no/unknown		Positive	Negative	Borderline/Unknown	Breast	44	Complete dates are available and there are more than 0 days of survival	1
1317179	Single (never married)	70000+	70	70-79	One primary only	1	Yes	Yes	2014	White	Non-Spanish-Hispanic-Latino	Non-Hispanic White	C50.9-Breast, NOS	Poorly differentiated; Grade III	Left - origin of primary	IDC/ILC MIXED OTHER	IDC/ILC MIXED OTHER	T1c	N1	no surgery	YES	No/Unknown	No systemic therapy and/or surgical procedures	1	>=1	Not documented; Not assessed or unknown if assessed	NA	bone+lung	Yes	No	No	Yes	no/unknown	no/unknown	HR+/HER2-	Positive	Positive	Negative	Breast	1	Complete dates are available and there are more than 0 days of survival	1
1317788	Single (never married)	70000+	37	<40	One primary only	1	Yes	Yes	2014	White	Spanish-Hispanic-Latino	Hispanic (All Races)	C50.8-Overlapping lesion of breast	Moderately differentiated; Grade II	Left - origin of primary	ILC	ILC	T3	N1	no surgery	None/Unknown	Yes	Systemic therapy after surgery	0	0	Neoadjuvant therapy not given	not given	bone	Yes	No	No	No	no/unknown	no/unknown	HR+/HER2-	Positive	Positive	Negative	Breast	45	Complete dates are available and there are more than 0 days of survival	1
1318323	other	70000+	79	70-79	One primary only	1	Yes	Yes	2013	White	Non-Spanish-Hispanic-Latino	Non-Hispanic White	C50.2-Upper-inner quadrant of breast	Moderately differentiated; Grade II	Right - origin of primary	IDC	IDC	T4b	N1	partial mastectomy	None/Unknown	No/Unknown	No systemic therapy and/or surgical procedures	0	0	Neoadjuvant therapy not given	not given	bone+lung	Yes	No	No	Yes	no/unknown	no/unknown	HR+/HER2-	Positive	Positive	Negative	Breast	1	Complete dates are available and there are more than 0 days of survival	1
1318988	other	70000+	63	60-69	One primary only	1	Yes	Yes	2014	White	Non-Spanish-Hispanic-Latino	Non-Hispanic White	C50.2-Upper-inner quadrant of breast	Poorly differentiated; Grade III	Right - origin of primary	IDC	IDC	T2	N3a	mastectomy(without)	None/Unknown	Yes	Systemic therapy after surgery	2	>=1	Neoadjuvant therapy not given	not given	bone	Yes	No	No	No	no/unknown	no/unknown	HR+/HER2-	Positive	Positive	Negative	Alive	68	Complete dates are available and there are more than 0 days of survival	0
1319336	other	70000+	79	70-79	One primary only	1	Yes	Yes	2014	White	Spanish-Hispanic-Latino	Hispanic (All Races)	C50.9-Breast, NOS	Unknown	Right - origin of primary	Neoplasm malignant	OTHER	TX	N3NOS	no surgery	None/Unknown	No/Unknown	No systemic therapy and/or surgical procedures			Neoadjuvant therapy not given	not given	bone	Yes	No	No	No	no/unknown	no/unknown		Borderline/Unknown	Borderline/Unknown	Borderline/Unknown	Alive	70	Complete dates are available and there are more than 0 days of survival	0
1319544	Married	70000+	37	<40	One primary only	1	Yes	Yes	2014	White	Non-Spanish-Hispanic-Latino	Non-Hispanic White	C50.4-Upper-outer quadrant of breast	Poorly differentiated; Grade III	Left - origin of primary	IDC	IDC	T2	N2a	mastectomy(without)	None/Unknown	Yes	Systemic therapy after surgery	0	0	Neoadjuvant therapy not given	not given	bone	Yes	No	No	No	no/unknown	no/unknown	HR+/HER2-	Positive	Negative	Negative	Breast	62	Complete dates are available and there are more than 0 days of survival	1
1320183	Single (never married)	70000+	64	60-69	One primary only	1	Yes	Yes	2014	White	Non-Spanish-Hispanic-Latino	Non-Hispanic White	C50.2-Upper-inner quadrant of breast	Unknown	Right - origin of primary	IDC	IDC	T4b	N1	no surgery	YES	No/Unknown	No systemic therapy and/or surgical procedures	1	>=1	Not documented; Not assessed or unknown if assessed	NA	bone	Yes	No	No	No	no/unknown	no/unknown	HR+/HER2-	Positive	Negative	Negative	Alive	71	Complete dates are available and there are more than 0 days of survival	0
1320295	Single (never married)	70000+	59	50-59	One primary only	1	Yes	Yes	2014	White	Non-Spanish-Hispanic-Latino	Non-Hispanic White	C50.4-Upper-outer quadrant of breast	Poorly differentiated; Grade III	Right - origin of primary	IDC	IDC	T2	N2a	partial mastectomy	None/Unknown	Yes	Systemic therapy after surgery	2	>=1	Neoadjuvant therapy not given	not given	bone+liver	Yes	No	Yes	No	no/unknown	no/unknown	HR+/HER2-	Positive	Positive	Negative	Breast	37	Complete dates are available and there are more than 0 days of survival	1
1320392	other	70000+	59	50-59	One primary only	1	Yes	Yes	2014	White	Spanish-Hispanic-Latino	Hispanic (All Races)	C50.4-Upper-outer quadrant of breast	Poorly differentiated; Grade III	Right - origin of primary	IDC	IDC	T2	N3b	mastectomy(without)	None/Unknown	Yes	Systemic therapy both before and after surgery	2	>=1	Not documented; Not assessed or unknown if assessed	NA	bone+lung	Yes	No	No	Yes	no/unknown	no/unknown	HR+/HER2-	Positive	Positive	Negative	Breast	60	Complete dates are available and there are more than 0 days of survival	1
1320622	other	70000+	67	60-69	One primary only	1	Yes	Yes	2013	White	Non-Spanish-Hispanic-Latino	Non-Hispanic White	C50.9-Breast, NOS	Unknown	Left - origin of primary	OTHER	OTHER	T4b	N1	no surgery	None/Unknown	No/Unknown	No systemic therapy and/or surgical procedures			Neoadjuvant therapy not given	not given	bone	Yes	No	No	No	no/unknown	no/unknown		Positive	Borderline/Unknown	Borderline/Unknown	Breast	3	Complete dates are available and there are more than 0 days of survival	1
1323348	other	70000+	70	70-79	One primary only	1	Yes	Yes	2014	White	Non-Spanish-Hispanic-Latino	Non-Hispanic White	C50.4-Upper-outer quadrant of breast	Moderately differentiated; Grade II	Right - origin of primary	IDC	IDC	T2	N2a	mastectomy(without)	None/Unknown	Yes	Systemic therapy after surgery	0	0	Neoadjuvant therapy not given	not given	bone	Yes	No	No	No	no/unknown	no/unknown	HR+/HER2+	Positive	Positive	Positive	Alive	68	Complete dates are available and there are more than 0 days of survival	0
1323733	Single (never married)	70000+	45	40-49	One primary only	1	Yes	Yes	2014	White	Non-Spanish-Hispanic-Latino	Non-Hispanic White	C50.9-Breast, NOS	Moderately differentiated; Grade II	Left - origin of primary	IDC	IDC	T4b	N1	no surgery	YES	Yes	No systemic therapy and/or surgical procedures	0	0	Neoadjuvant therapy not given	not given	bone+liver+lung+brain	Yes	Yes	Yes	Yes	no/unknown	no/unknown	HR+/HER2-	Positive	Positive	Negative	Alive	64	Complete dates are available and there are more than 0 days of survival	0
1324928	other	70000+	57	50-59	One primary only	1	Yes	Yes	2014	White	Non-Spanish-Hispanic-Latino	Non-Hispanic White	C50.3-Lower-inner quadrant of breast	Moderately differentiated; Grade II	Left - origin of primary	IDC/ILC MIXED OTHER	IDC/ILC MIXED OTHER	T3	N1NOS	no surgery	None/Unknown	Yes	Systemic therapy after surgery	0	0	Neoadjuvant therapy not given	not given	bone+liver	Yes	No	Yes	No	no/unknown	no/unknown	HR-/HER2+	Negative	Negative	Positive	Alive	65	Complete dates are available and there are more than 0 days of survival	0
1325204	Married	70000+	22	<40	One primary only	1	Yes	Yes	2014	White	Spanish-Hispanic-Latino	Hispanic (All Races)	C50.9-Breast, NOS	Poorly differentiated; Grade III	Right - origin of primary	OTHER	OTHER	TX	N1	no surgery	None/Unknown	No/Unknown	No systemic therapy and/or surgical procedures	0	0	Neoadjuvant therapy not given	not given	bone+lung	Yes	No	No	Yes	no/unknown	no/unknown		Borderline/Unknown	Borderline/Unknown	Borderline/Unknown	Alive	0	Complete dates are available and there are more than 0 days of survival	0
1325488	other	70000+	57	50-59	One primary only	1	Yes	Yes	2014	White	Non-Spanish-Hispanic-Latino	Non-Hispanic White	C50.1-Central portion of breast	Moderately differentiated; Grade II	Right - origin of primary	IDC	IDC	T3	N3NOS	no surgery	YES	No/Unknown	No systemic therapy and/or surgical procedures	0	0	Neoadjuvant therapy not given	not given	bone	Yes	No	No	No	no/unknown	no/unknown	HR+/HER2-	Positive	Positive	Negative	Breast	2	Complete dates are available and there are more than 0 days of survival	1
1326148	Married	70000+	59	50-59	One primary only	1	Yes	Yes	2014	White	Non-Spanish-Hispanic-Latino	Non-Hispanic White	C50.2-Upper-inner quadrant of breast	Moderately differentiated; Grade II	Left - origin of primary	IDC	IDC	T3	N1	no surgery	None/Unknown	No/Unknown	No systemic therapy and/or surgical procedures	1	>=1	Neoadjuvant therapy not given	not given	bone+liver	Yes	No	Yes	No	no/unknown	no/unknown	HR+/HER2-	Positive	Positive	Negative	Breast	6	Complete dates are available and there are more than 0 days of survival	1
1326446	Married	70000+	46	40-49	One primary only	1	Yes	Yes	2014	Asian or Pacific Islander	Non-Spanish-Hispanic-Latino	Non-Hispanic Asian or Pacific Islander	C50.9-Breast, NOS	Unknown	Left - origin of primary	IDC	IDC	TX	N3NOS	no surgery	YES	No/Unknown	No systemic therapy and/or surgical procedures	1	>=1	Neoadjuvant therapy not given	not given	bone	Yes	No	No	No	no/unknown	no/unknown	HR+/HER2+	Positive	Positive	Positive	Breast	40	Complete dates are available and there are more than 0 days of survival	1
1327503	Married	70000+	60	60-69	One primary only	1	Yes	Yes	2014	White	Non-Spanish-Hispanic-Latino	Non-Hispanic White	C50.8-Overlapping lesion of breast	Poorly differentiated; Grade III	Left - origin of primary	OTHER	OTHER	T4d	N3c	no surgery	None/Unknown	Yes	No systemic therapy and/or surgical procedures	0	0	Neoadjuvant therapy not given	not given	bone+lung+liver	Yes	No	Yes	Yes	no/unknown	no/unknown	HR+/HER2-	Positive	Positive	Negative	Alive	3	Complete dates are available and there are more than 0 days of survival	0
1327510	Single (never married)	70000+	51	50-59	One primary only	1	Yes	Yes	2014	White	Non-Spanish-Hispanic-Latino	Non-Hispanic White	C50.9-Breast, NOS	Moderately differentiated; Grade II	Left - origin of primary	IDC	IDC	T3	N1NOS	partial mastectomy	YES	Yes	Systemic therapy both before and after surgery	0	0	Not documented; Not assessed or unknown if assessed	NA	bone	Yes	No	No	No	no/unknown	no/unknown	HR+/HER2-	Positive	Positive	Negative	Alive	67	Complete dates are available and there are more than 0 days of survival	0
1327792	Married	70000+	60	60-69	One primary only	1	Yes	Yes	2014	Black	Non-Spanish-Hispanic-Latino	Non-Hispanic Black	C50.4-Upper-outer quadrant of breast	Moderately differentiated; Grade II	Right - origin of primary	OTHER	OTHER	T3	N1NOS	mastectomy(without)	None/Unknown	Yes	Systemic therapy both before and after surgery	1	>=1	Not documented; Not assessed or unknown if assessed	NA	bone	Yes	No	No	No	no/unknown	no/unknown	HR+/HER2-	Positive	Positive	Negative	Alive	66	Complete dates are available and there are more than 0 days of survival	0
1328070	other	70000+	82	80+	One primary only	1	Yes	Yes	2014	White	Non-Spanish-Hispanic-Latino	Non-Hispanic White	C50.8-Overlapping lesion of breast	Unknown	Left - origin of primary	Adenocarcinoma	OTHER	T3	N0	no surgery	YES	No/Unknown	No systemic therapy and/or surgical procedures	1	>=1	Neoadjuvant therapy not given	not given	bone+lung	Yes	No	No	Yes	no/unknown	no/unknown	HR+/HER2-	Positive	Positive	Negative	Breast	1	Complete dates are available and there are more than 0 days of survival	1
1328316	Married	70000+	67	60-69	One primary only	1	Yes	Yes	2014	White	Non-Spanish-Hispanic-Latino	Non-Hispanic White	C50.4-Upper-outer quadrant of breast	Moderately differentiated; Grade II	Right - origin of primary	ILC	ILC	T2	N3c	mastectomy(without)	YES	Yes	Systemic therapy both before and after surgery	1	>=1	Stated as no response (NR)	NR	bone	Yes	No	No	No	no/unknown	no/unknown	HR+/HER2-	Positive	Negative	Negative	Breast	27	Complete dates are available and there are more than 0 days of survival	1
1329072	Single (never married)	70000+	46	40-49	One primary only	1	Yes	Yes	2014	White	Non-Spanish-Hispanic-Latino	Non-Hispanic White	C50.9-Breast, NOS	Poorly differentiated; Grade III	Right - origin of primary	IDC	IDC	T4b	N1	mastectomy(with)	None/Unknown	Yes	Systemic therapy both before and after surgery	0	0	Stated as complete response (CR)	CR	bone	Yes	No	No	No	no/unknown	no/unknown	HR+/HER2+	Positive	Positive	Positive	Alive	69	Complete dates are available and there are more than 0 days of survival	0
1329584	other	70000+	76	70-79	One primary only	1	Yes	Yes	2014	White	Spanish-Hispanic-Latino	Hispanic (All Races)	C50.4-Upper-outer quadrant of breast	Poorly differentiated; Grade III	Left - origin of primary	IDC	IDC	T4b	N0	partial mastectomy	None/Unknown	No/Unknown	Systemic therapy after surgery	0	0	Neoadjuvant therapy not given	not given	bone	Yes	No	No	No	no/unknown	no/unknown		Borderline/Unknown	Borderline/Unknown	Borderline/Unknown	Breast	1	Complete dates are available and there are more than 0 days of survival	1
1331123	Single (never married)	70000+	57	50-59	One primary only	1	Yes	Yes	2014	White	Non-Spanish-Hispanic-Latino	Non-Hispanic White	C50.8-Overlapping lesion of breast	Well differentiated; Grade I	Left - origin of primary	IDC	IDC	T1c	N0	no surgery	None/Unknown	No/Unknown	No systemic therapy and/or surgical procedures	2	>=1	Neoadjuvant therapy not given	not given	bone	Yes	No	No	No	no/unknown	no/unknown	HR+/HER2-	Positive	Positive	Negative	Breast	31	Complete dates are available and there are more than 0 days of survival	1
1331534	Married	70000+	56	50-59	One primary only	1	Yes	Yes	2014	White	Non-Spanish-Hispanic-Latino	Non-Hispanic White	C50.5-Lower-outer quadrant of breast	Moderately differentiated; Grade II	Right - origin of primary	IDC	IDC	T3	N2b	no surgery	YES	No/Unknown	No systemic therapy and/or surgical procedures	1	>=1	Neoadjuvant therapy not given	not given	bone	Yes	No	No	No	no/unknown	no/unknown	HR+/HER2-	Positive	Negative	Negative	Breast	28	Complete dates are available and there are more than 0 days of survival	1
1331777	Single (never married)	70000+	43	40-49	One primary only	1	Yes	Yes	2014	Asian or Pacific Islander	Non-Spanish-Hispanic-Latino	Non-Hispanic Asian or Pacific Islander	C50.5-Lower-outer quadrant of breast	Moderately differentiated; Grade II	Left - origin of primary	IDC	IDC	T2	N0	no surgery	None/Unknown	No/Unknown	No systemic therapy and/or surgical procedures	1	>=1	Stated as response to treatment, but not noted if complete or partial	CR or PR	bone	Yes	No	No	No	no/unknown	no/unknown	HR+/HER2-	Positive	Positive	Negative	Breast	32	Complete dates are available and there are more than 0 days of survival	1
1332474	Married	70000+	53	50-59	One primary only	1	Yes	Yes	2014	Asian or Pacific Islander	Non-Spanish-Hispanic-Latino	Non-Hispanic Asian or Pacific Islander	C50.5-Lower-outer quadrant of breast	Well differentiated; Grade I	Right - origin of primary	IDC	IDC	T2	N1	no surgery	YES	No/Unknown	Systemic therapy after surgery	0	0	Neoadjuvant therapy not given	not given	bone+liver	Yes	No	Yes	No	no/unknown	no/unknown	HR+/HER2-	Positive	Positive	Negative	Breast	14	Complete dates are available and there are more than 0 days of survival	1
1333836	Married	70000+	80	80+	One primary only	1	Yes	Yes	2014	White	Non-Spanish-Hispanic-Latino	Non-Hispanic White	C50.4-Upper-outer quadrant of breast	Moderately differentiated; Grade II	Left - origin of primary	IDC	IDC	T2	N0	no surgery	YES	No/Unknown	No systemic therapy and/or surgical procedures	1	>=1	Neoadjuvant therapy not given	not given	bone+lung	Yes	No	No	Yes	no/unknown	no/unknown	HR+/HER2-	Positive	Positive	Negative	Diseases of Heart	18	Complete dates are available and there are more than 0 days of survival	1
1334859	Single (never married)	70000+	63	60-69	One primary only	1	Yes	Yes	2014	White	Non-Spanish-Hispanic-Latino	Non-Hispanic White	C50.4-Upper-outer quadrant of breast	Moderately differentiated; Grade II	Right - origin of primary	IDC	IDC	T2	N0	partial mastectomy	YES	Yes	Systemic therapy before surgery	2	>=1	Not documented; Not assessed or unknown if assessed	NA	bone	Yes	No	No	No	no/unknown	no/unknown	HR+/HER2-	Positive	Positive	Negative	Breast	58	Complete dates are available and there are more than 0 days of survival	1
1335103	Married	70000+	44	40-49	One primary only	1	Yes	Yes	2014	White	Non-Spanish-Hispanic-Latino	Non-Hispanic White	C50.8-Overlapping lesion of breast	Moderately differentiated; Grade II	Left - origin of primary	IDC	IDC	T3	N2NOS	mastectomy(without)	YES	Yes	Systemic therapy both before and after surgery	0	0	Not documented; Not assessed or unknown if assessed	NA	bone	Yes	No	No	No	no/unknown	no/unknown	HR+/HER2-	Positive	Positive	Negative	Breast	37	Complete dates are available and there are more than 0 days of survival	1
1335260	other	70000+	83	80+	One primary only	1	Yes	Yes	2013	White	Non-Spanish-Hispanic-Latino	Non-Hispanic White	C50.4-Upper-outer quadrant of breast	Unknown	Left - origin of primary	OTHER	OTHER	TX	N3a	no surgery	YES	Yes	No systemic therapy and/or surgical procedures	0	0	Not applicable: Information not collected for this case	NA	bone	Yes	No	No	No	no/unknown	no/unknown	HR+/HER2-	Positive	Negative	Negative	Breast	16	Complete dates are available and there are more than 0 days of survival	1
1335299	Single (never married)	70000+	68	60-69	One primary only	1	Yes	Yes	2014	White	Non-Spanish-Hispanic-Latino	Non-Hispanic White	C50.4-Upper-outer quadrant of breast	Poorly differentiated; Grade III	Left - origin of primary	IDC	IDC	T2	N1NOS	partial mastectomy	None/Unknown	No/Unknown	Systemic therapy after surgery	0	0	Stated as response to treatment, but not noted if complete or partial	CR or PR	bone	Yes	No	No	No	no/unknown	no/unknown	HR+/HER2-	Positive	Negative	Negative	Alive	65	Complete dates are available and there are more than 0 days of survival	0
1336671	Single (never married)	70000+	59	50-59	One primary only	1	Yes	Yes	2014	White	Non-Spanish-Hispanic-Latino	Non-Hispanic White	C50.9-Breast, NOS	Unknown	Right - origin of primary	IDC	IDC	T2	N1	no surgery	None/Unknown	Yes	No systemic therapy and/or surgical procedures	1	>=1	Neoadjuvant therapy not given	not given	bone	Yes	No	No	No	no/unknown	no/unknown	HR-/HER2+	Negative	Negative	Positive	Alive	66	Complete dates are available and there are more than 0 days of survival	0
1336793	Single (never married)	70000+	67	60-69	One primary only	1	Yes	Yes	2014	White	Non-Spanish-Hispanic-Latino	Non-Hispanic White	C50.8-Overlapping lesion of breast	Unknown	Right - origin of primary	ILC	ILC	T2	N0	no surgery	None/Unknown	No/Unknown	No systemic therapy and/or surgical procedures			Neoadjuvant therapy not given	not given	bone	Yes	No	No	No	no/unknown	no/unknown	HR+/HER2-	Positive	Positive	Negative	Alive	66	Complete dates are available and there are more than 0 days of survival	0
1338196	Single (never married)	70000+	71	70-79	One primary only	1	Yes	Yes	2014	Black	Non-Spanish-Hispanic-Latino	Non-Hispanic Black	C50.9-Breast, NOS	Unknown	Left - origin of primary	OTHER	OTHER	T4b	N3NOS	no surgery	None/Unknown	No/Unknown	No systemic therapy and/or surgical procedures			Neoadjuvant therapy not given	not given	bone+liver	Yes	No	Yes	No	no/unknown	no/unknown		Borderline/Unknown	Borderline/Unknown	Borderline/Unknown	Other Cause of Death	0	Complete dates are available and there are more than 0 days of survival	1
1338345	Married	70000+	75	70-79	One primary only	1	Yes	Yes	2014	White	Non-Spanish-Hispanic-Latino	Non-Hispanic White	C50.9-Breast, NOS	Unknown	Only one side - side unspecified	OTHER	OTHER	T0	N0	no surgery	YES	No/Unknown	No systemic therapy and/or surgical procedures	2	>=1	Neoadjuvant therapy not given	not given	bone	Yes	No	No	No	no/unknown	no/unknown	HR+/HER2-	Positive	Negative	Negative	Breast	22	Complete dates are available and there are more than 0 days of survival	1
1339549	Married	70000+	34	<40	One primary only	1	Yes	Yes	2014	Black	Non-Spanish-Hispanic-Latino	Non-Hispanic Black	C50.1-Central portion of breast	Poorly differentiated; Grade III	Right - origin of primary	IDC	IDC	T4b	N0	no surgery	None/Unknown	Yes	No systemic therapy and/or surgical procedures	2	>=1	Neoadjuvant therapy not given	not given	bone+liver+lung+brain	Yes	Yes	Yes	Yes	no/unknown	no/unknown	HR+/HER2+	Positive	Positive	Positive	Breast	15	Complete dates are available and there are more than 0 days of survival	1
1339864	other	70000+	69	60-69	One primary only	1	Yes	Yes	2014	Asian or Pacific Islander	Non-Spanish-Hispanic-Latino	Non-Hispanic Asian or Pacific Islander	C50.9-Breast, NOS	Poorly differentiated; Grade III	Left - origin of primary	IDC	IDC	T4b	N3c	no surgery	YES	No/Unknown	No systemic therapy and/or surgical procedures	0	0	Neoadjuvant therapy not given	not given	bone+liver	Yes	No	Yes	No	no/unknown	no/unknown	HR+/HER2-	Positive	Positive	Negative	Breast	45	Complete dates are available and there are more than 0 days of survival	1
1339927	Married	70000+	56	50-59	One primary only	1	Yes	Yes	2014	White	Spanish-Hispanic-Latino	Hispanic (All Races)	C50.9-Breast, NOS	Moderately differentiated; Grade II	Left - origin of primary	IDC	IDC	T3	N2NOS	no surgery	None/Unknown	Yes	No systemic therapy and/or surgical procedures	0	0	Neoadjuvant therapy not given	not given	bone	Yes	No	No	No	no/unknown	no/unknown	HR+/HER2-	Positive	Negative	Negative	Breast	59	Complete dates are available and there are more than 0 days of survival	1
1340177	other	70000+	60	60-69	One primary only	1	Yes	Yes	2014	White	Non-Spanish-Hispanic-Latino	Non-Hispanic White	C50.4-Upper-outer quadrant of breast	Poorly differentiated; Grade III	Left - origin of primary	IDC	IDC	T2	N2a	no surgery	None/Unknown	No/Unknown	No systemic therapy and/or surgical procedures	2	>=1	Neoadjuvant therapy not given	not given	bone+brain	Yes	Yes	No	Yes	no/unknown	no/unknown	HR+/HER2-	Positive	Positive	Negative	Breast	28	Complete dates are available and there are more than 0 days of survival	1
1340426	Married	70000+	31	<40	One primary only	1	Yes	Yes	2014	White	Spanish-Hispanic-Latino	Hispanic (All Races)	C50.8-Overlapping lesion of breast	Poorly differentiated; Grade III	Right - origin of primary	IDC	IDC	T2	N2a	mastectomy(with)	YES	Yes	Systemic therapy after surgery	1	>=1	Neoadjuvant therapy not given	not given	bone	Yes	No	No	No	no/unknown	no/unknown	HR+/HER2-	Positive	Positive	Negative	Alive	62	Complete dates are available and there are more than 0 days of survival	0
1341074	Single (never married)	70000+	55	50-59	One primary only	1	Yes	Yes	2014	White	Spanish-Hispanic-Latino	Hispanic (All Races)	C50.4-Upper-outer quadrant of breast	Moderately differentiated; Grade II	Right - origin of primary	ILC	ILC	T2	N0	partial mastectomy	YES	No/Unknown	No systemic therapy and/or surgical procedures	0	0	Neoadjuvant therapy not given	not given	bone+brain	Yes	Yes	No	No	no/unknown	no/unknown	HR+/HER2-	Positive	Positive	Negative	Alive	33	Complete dates are available and there are more than 0 days of survival	0
1341164	Married	70000+	64	60-69	One primary only	1	Yes	Yes	2014	Black	Non-Spanish-Hispanic-Latino	Non-Hispanic Black	C50.8-Overlapping lesion of breast	Poorly differentiated; Grade III	Right - origin of primary	IDC	IDC	T1c	N0	no surgery	YES	No/Unknown	No systemic therapy and/or surgical procedures	0	0	Neoadjuvant therapy not given	not given	bone	Yes	No	No	No	no/unknown	no/unknown	HR+/HER2-	Positive	Negative	Negative	Breast	62	Complete dates are available and there are more than 0 days of survival	1
1341291	Married	70000+	40	40-49	One primary only	1	Yes	Yes	2014	White	Non-Spanish-Hispanic-Latino	Non-Hispanic White	C50.8-Overlapping lesion of breast	Poorly differentiated; Grade III	Right - origin of primary	IDC	IDC	T3	N1	no surgery	None/Unknown	Yes	Systemic therapy after surgery	0	0	Neoadjuvant therapy not given	not given	bone+liver	Yes	No	Yes	No	no/unknown	no/unknown	HR+/HER2+	Positive	Positive	Positive	Alive	61	Complete dates are available and there are more than 0 days of survival	0
1342045	Single (never married)	70000+	64	60-69	One primary only	1	Yes	Yes	2014	Black	Non-Spanish-Hispanic-Latino	Non-Hispanic Black	C50.4-Upper-outer quadrant of breast	Poorly differentiated; Grade III	Left - origin of primary	IDC	IDC	T3	N1	no surgery	None/Unknown	Yes	Systemic therapy after surgery	0	0	Neoadjuvant therapy not given	not given	bone	Yes	No	No	No	no/unknown	no/unknown	HR-/HER2-	Negative	Negative	Negative	Breast	10	Complete dates are available and there are more than 0 days of survival	1
1342190	Married	70000+	60	60-69	One primary only	1	Yes	Yes	2014	White	Non-Spanish-Hispanic-Latino	Non-Hispanic White	C50.8-Overlapping lesion of breast	Moderately differentiated; Grade II	Right - origin of primary	IDC	IDC	T3	N0	no surgery	None/Unknown	No/Unknown	No systemic therapy and/or surgical procedures	1	>=1	Neoadjuvant therapy not given	not given	bone+lung	Yes	No	No	Yes	no/unknown	no/unknown	HR+/HER2-	Positive	Positive	Negative	Septicemia	57	Complete dates are available and there are more than 0 days of survival	1
1343173	Single (never married)	70000+	89	80+	One primary only	1	Yes	Yes	2014	Black	Non-Spanish-Hispanic-Latino	Non-Hispanic Black	C50.2-Upper-inner quadrant of breast	Unknown	Left - origin of primary	Adenocarcinoma	OTHER	T2	N1	no surgery	YES	No/Unknown	Systemic therapy after surgery	0	0	Neoadjuvant therapy not given	not given	bone+liver+lung+brain	Yes	Yes	Yes	Yes	no/unknown	no/unknown	HR+/HER2+	Positive	Positive	Positive	Breast	2	Complete dates are available and there are more than 0 days of survival	1
1344037	Married	70000+	71	70-79	One primary only	1	Yes	Yes	2014	White	Non-Spanish-Hispanic-Latino	Non-Hispanic White	C50.4-Upper-outer quadrant of breast	Unknown	Left - origin of primary	ILC	ILC	T3	N1	no surgery	None/Unknown	No/Unknown	Systemic therapy both before and after surgery	2	>=1	Neoadjuvant therapy not given	not given	bone	Yes	No	No	No	no/unknown	no/unknown	HR+/HER2-	Positive	Negative	Negative	Breast	37	Complete dates are available and there are more than 0 days of survival	1
1344224	Single (never married)	70000+	50	50-59	One primary only	1	Yes	Yes	2014	White	Non-Spanish-Hispanic-Latino	Non-Hispanic White	C50.2-Upper-inner quadrant of breast	Moderately differentiated; Grade II	Left - origin of primary	IDC	IDC	T1c	N0	no surgery	None/Unknown	No/Unknown	Systemic therapy after surgery	0	0	Neoadjuvant therapy not given	not given	bone	Yes	No	No	No	no/unknown	no/unknown	HR+/HER2-	Positive	Positive	Negative	Breast	20	Complete dates are available and there are more than 0 days of survival	1
1345062	other	70000+	58	50-59	One primary only	1	Yes	Yes	2014	White	Non-Spanish-Hispanic-Latino	Non-Hispanic White	C50.4-Upper-outer quadrant of breast	Poorly differentiated; Grade III	Right - origin of primary	IDC/ILC MIXED OTHER	IDC/ILC MIXED OTHER	T2	N1	no surgery	None/Unknown	Yes	No systemic therapy and/or surgical procedures	1	>=1	Neoadjuvant therapy not given	not given	bone+liver	Yes	No	Yes	No	no/unknown	no/unknown	HR+/HER2-	Positive	Negative	Negative	Breast	29	Complete dates are available and there are more than 0 days of survival	1
1345141	other	70000+	79	70-79	One primary only	1	Yes	Yes	2014	White	Non-Spanish-Hispanic-Latino	Non-Hispanic White	C50.3-Lower-inner quadrant of breast	Moderately differentiated; Grade II	Left - origin of primary	IDC/ILC MIXED OTHER	IDC/ILC MIXED OTHER	T1c	N1	no surgery	YES	No/Unknown	No systemic therapy and/or surgical procedures	1	>=1	Neoadjuvant therapy not given	not given	bone+lung	Yes	No	No	Yes	no/unknown	no/unknown	HR+/HER2-	Positive	Positive	Negative	Alive	62	Complete dates are available and there are more than 0 days of survival	0
1346221	Married	70000+	77	70-79	One primary only	1	Yes	Yes	2012	Asian or Pacific Islander	Non-Spanish-Hispanic-Latino	Non-Hispanic Asian or Pacific Islander	C50.4-Upper-outer quadrant of breast	Moderately differentiated; Grade II	Left - origin of primary	IDC	IDC	T2	N3NOS	no surgery	None/Unknown	Yes	No systemic therapy and/or surgical procedures			Neoadjuvant therapy not given	not given	bone+liver	Yes	No	Yes	No	no/unknown	no/unknown	HR+/HER2+	Positive	Positive	Positive	State DC not available or state DC available but no COD	62	Incomplete dates are available and there cannot be zero days of follow-up	1
1346304	Single (never married)	70000+	73	70-79	One primary only	1	Yes	Yes	2014	White	Non-Spanish-Hispanic-Latino	Non-Hispanic White	C50.9-Breast, NOS	Unknown	Paired site, but no information concerning laterality	OTHER	OTHER	TX	N0	no surgery	None/Unknown	No/Unknown	No systemic therapy and/or surgical procedures			Neoadjuvant therapy not given	not given	bone	Yes	No	No	No	no/unknown	no/unknown		Borderline/Unknown	Borderline/Unknown	Borderline/Unknown	Breast	3	Complete dates are available and there are more than 0 days of survival	1
1346691	Married	70000+	46	40-49	One primary only	1	Yes	Yes	2014	Asian or Pacific Islander	Non-Spanish-Hispanic-Latino	Non-Hispanic Asian or Pacific Islander	C50.8-Overlapping lesion of breast	Unknown	Left - origin of primary	IDC	IDC	T4b	N1	no surgery	None/Unknown	Yes	Systemic therapy after surgery	0	0	Neoadjuvant therapy not given	not given	bone	Yes	No	No	No	no/unknown	no/unknown	HR+/HER2+	Positive	Positive	Positive	Alive	61	Complete dates are available and there are more than 0 days of survival	0
1346697	other	70000+	86	80+	One primary only	1	Yes	Yes	2013	White	Non-Spanish-Hispanic-Latino	Non-Hispanic White	C50.5-Lower-outer quadrant of breast	Poorly differentiated; Grade III	Right - origin of primary	IDC	IDC	T2	N0	no surgery	None/Unknown	No/Unknown	No systemic therapy and/or surgical procedures			Neoadjuvant therapy not given	not given	bone+lung+liver	Yes	No	Yes	Yes	no/unknown	no/unknown	HR-/HER2+	Negative	Negative	Positive	Breast	1	Complete dates are available and there are more than 0 days of survival	1
1347028	Married	70000+	68	60-69	One primary only	1	Yes	Yes	2013	White	Non-Spanish-Hispanic-Latino	Non-Hispanic White	C50.9-Breast, NOS	Unknown	Right - origin of primary	OTHER	OTHER	T4a	N2a	no surgery	None/Unknown	No/Unknown	No systemic therapy and/or surgical procedures	1	>=1	Neoadjuvant therapy not given	not given	bone	Yes	No	No	No	no/unknown	no/unknown		Borderline/Unknown	Borderline/Unknown	Borderline/Unknown	Breast	0	Complete dates are available and there are more than 0 days of survival	1
1347330	Single (never married)	70000+	68	60-69	One primary only	1	Yes	Yes	2014	White	Non-Spanish-Hispanic-Latino	Non-Hispanic White	C50.9-Breast, NOS	Poorly differentiated; Grade III	Right - origin of primary	IDC	IDC	TX	N3NOS	no surgery	None/Unknown	No/Unknown	No systemic therapy and/or surgical procedures			Neoadjuvant therapy not given	not given	bone	Yes	No	No	No	no/unknown	no/unknown		Borderline/Unknown	Borderline/Unknown	Borderline/Unknown	Breast	0	Complete dates are available and there are more than 0 days of survival	1
1347562	other	70000+	75	70-79	One primary only	1	Yes	Yes	2014	White	Non-Spanish-Hispanic-Latino	Non-Hispanic White	C50.3-Lower-inner quadrant of breast	Well differentiated; Grade I	Left - origin of primary	IDC	IDC	T3	N0	no surgery	YES	No/Unknown	No systemic therapy and/or surgical procedures	0	0	Neoadjuvant therapy not given	not given	bone	Yes	No	No	No	no/unknown	no/unknown	HR+/HER2-	Positive	Positive	Negative	Alive	60	Complete dates are available and there are more than 0 days of survival	0
1348438	Single (never married)	70000+	59	50-59	One primary only	1	Yes	Yes	2015	White	Non-Spanish-Hispanic-Latino	Non-Hispanic White	C50.8-Overlapping lesion of breast	Poorly differentiated; Grade III	Left - origin of primary	OTHER	OTHER	T4d	N1	mastectomy(without)	YES	Yes	Systemic therapy both before and after surgery	0	0	Not documented; Not assessed or unknown if assessed	NA	bone	Yes	No	No	No	no/unknown	no/unknown	HR-/HER2-	Negative	Negative	Negative	Breast	8	Complete dates are available and there are more than 0 days of survival	1
1349058	Married	70000+	88	80+	One primary only	1	Yes	Yes	2015	White	Non-Spanish-Hispanic-Latino	Non-Hispanic White	C50.8-Overlapping lesion of breast	Moderately differentiated; Grade II	Left - origin of primary	IDC	IDC	TX	N0	no surgery	None/Unknown	No/Unknown	No systemic therapy and/or surgical procedures	0	0	Neoadjuvant therapy not given	not given	bone+lung	Yes	No	No	Yes	no/unknown	no/unknown	HR+/HER2+	Positive	Positive	Positive	Breast	0	Complete dates are available and there are more than 0 days of survival	1
1349105	Married	70000+	47	40-49	One primary only	1	Yes	Yes	2015	White	Non-Spanish-Hispanic-Latino	Non-Hispanic White	C50.9-Breast, NOS	Unknown	Bilateral, single primary	IDC	IDC	T4d	N1	no surgery	None/Unknown	No/Unknown	No systemic therapy and/or surgical procedures			Neoadjuvant therapy not given	not given	bone+liver	Yes	No	Yes	No	no/unknown	no/unknown	HR-/HER2+	Negative	Negative	Positive	Breast	0	Complete dates are available and there are more than 0 days of survival	1
1349234	Married	70000+	53	50-59	One primary only	1	Yes	Yes	2014	White	Non-Spanish-Hispanic-Latino	Non-Hispanic White	C50.9-Breast, NOS	Moderately differentiated; Grade II	Right - origin of primary	IDC	IDC	T2	N3a	partial mastectomy	None/Unknown	No/Unknown	Systemic therapy after surgery	0	0	Neoadjuvant therapy not given	not given	bone	Yes	No	No	No	no/unknown	no/unknown	HR+/HER2-	Positive	Positive	Negative	Alive	60	Complete dates are available and there are more than 0 days of survival	0
1349533	Single (never married)	70000+	47	40-49	One primary only	1	Yes	Yes	2014	Black	Non-Spanish-Hispanic-Latino	Non-Hispanic Black	C50.9-Breast, NOS	Moderately differentiated; Grade II	Right - origin of primary	IDC	IDC	T3	N0	no surgery	None/Unknown	Yes	No systemic therapy and/or surgical procedures	1	>=1	Neoadjuvant therapy not given	not given	bone	Yes	No	No	No	no/unknown	no/unknown	HR+/HER2-	Positive	Positive	Negative	Breast	17	Complete dates are available and there are more than 0 days of survival	1
1350508	Married	70000+	65	60-69	One primary only	1	Yes	Yes	2015	White	Non-Spanish-Hispanic-Latino	Non-Hispanic White	C50.6-Axillary tail of breast	Moderately differentiated; Grade II	Right - origin of primary	IDC	IDC	T2	N3a	mastectomy(without)	None/Unknown	No/Unknown	Systemic therapy after surgery	1	>=1	Neoadjuvant therapy not given	not given	bone	Yes	No	No	No	no/unknown	no/unknown	HR+/HER2-	Positive	Positive	Negative	Alive	59	Complete dates are available and there are more than 0 days of survival	0
1351062	other	70000+	56	50-59	One primary only	1	Yes	Yes	2015	White	Non-Spanish-Hispanic-Latino	Non-Hispanic White	C50.9-Breast, NOS	Unknown	Left - origin of primary	IDC/ILC MIXED OTHER	IDC/ILC MIXED OTHER	TX	N0	no surgery	None/Unknown	Yes	No systemic therapy and/or surgical procedures	0	0	Neoadjuvant therapy not given	not given	bone	Yes	No	No	No	no/unknown	no/unknown	HR+/HER2-	Positive	Negative	Negative	Breast	13	Complete dates are available and there are more than 0 days of survival	1
1351949	Single (never married)	70000+	27	<40	One primary only	1	Yes	Yes	2014	Black	Non-Spanish-Hispanic-Latino	Non-Hispanic Black	C50.4-Upper-outer quadrant of breast	Moderately differentiated; Grade II	Left - origin of primary	IDC	IDC	T2	N1	mastectomy(without)	None/Unknown	Yes	Systemic therapy before surgery	1	>=1	Not documented; Not assessed or unknown if assessed	NA	bone	Yes	No	No	No	no/unknown	no/unknown	HR+/HER2+	Positive	Positive	Positive	Breast	52	Complete dates are available and there are more than 0 days of survival	1
1353863	other	70000+	79	70-79	One primary only	1	Yes	Yes	2015	Asian or Pacific Islander	Non-Spanish-Hispanic-Latino	Non-Hispanic Asian or Pacific Islander	C50.8-Overlapping lesion of breast	Moderately differentiated; Grade II	Right - origin of primary	IDC	IDC	T4b	N0	no surgery	None/Unknown	No/Unknown	No systemic therapy and/or surgical procedures	1	>=1	Neoadjuvant therapy not given	not given	bone	Yes	No	No	No	no/unknown	no/unknown	HR+/HER2-	Positive	Negative	Negative	Breast	21	Complete dates are available and there are more than 0 days of survival	1
1353955	Single (never married)	70000+	37	<40	One primary only	1	Yes	Yes	2015	White	Non-Spanish-Hispanic-Latino	Non-Hispanic White	C50.4-Upper-outer quadrant of breast	Well differentiated; Grade I	Left - origin of primary	IDC	IDC	T2	N1	no surgery	YES	No/Unknown	No systemic therapy and/or surgical procedures	0	0	Not documented; Not assessed or unknown if assessed	NA	bone	Yes	No	No	No	no/unknown	no/unknown	HR+/HER2-	Positive	Positive	Negative	Alive	58	Complete dates are available and there are more than 0 days of survival	0
1354216	Married	70000+	30	<40	One primary only	1	Yes	Yes	2015	Asian or Pacific Islander	Non-Spanish-Hispanic-Latino	Non-Hispanic Asian or Pacific Islander	C50.5-Lower-outer quadrant of breast	Moderately differentiated; Grade II	Left - origin of primary	IDC	IDC	T1c	N1a	mastectomy(with)	YES	Yes	Systemic therapy both before and after surgery	1	>=1	Stated as partial response (PR)	PR	bone	Yes	No	No	No	no/unknown	no/unknown	HR+/HER2-	Positive	Positive	Negative	Alive	27	Complete dates are available and there are more than 0 days of survival	0
1354403	other	70000+	63	60-69	One primary only	1	Yes	Yes	2015	White	Non-Spanish-Hispanic-Latino	Non-Hispanic White	C50.4-Upper-outer quadrant of breast	Unknown	Right - origin of primary	OTHER	OTHER	T3	N1	no surgery	None/Unknown	Yes	No systemic therapy and/or surgical procedures	1	>=1	Neoadjuvant therapy not given	not given	bone	Yes	No	No	No	no/unknown	no/unknown	HR+/HER2+	Positive	Positive	Positive	Breast	13	Complete dates are available and there are more than 0 days of survival	1
1355594	other	70000+	42	40-49	One primary only	1	Yes	Yes	2015	Asian or Pacific Islander	Spanish-Hispanic-Latino	Hispanic (All Races)	C50.9-Breast, NOS	Poorly differentiated; Grade III	Left - origin of primary	IDC	IDC	T2	N1	no surgery	YES	No/Unknown	No systemic therapy and/or surgical procedures	0	0	Neoadjuvant therapy not given	not given	bone	Yes	No	No	No	no/unknown	no/unknown	HR+/HER2+	Positive	Positive	Positive	Breast	52	Complete dates are available and there are more than 0 days of survival	1
1356181	Married	70000+	54	50-59	One primary only	1	Yes	Yes	2014	Asian or Pacific Islander	Non-Spanish-Hispanic-Latino	Non-Hispanic Asian or Pacific Islander	C50.4-Upper-outer quadrant of breast	Poorly differentiated; Grade III	Left - origin of primary	IDC	IDC	T2	N1a	partial mastectomy	YES	Yes	Systemic therapy before surgery	1	>=1	Stated as response to treatment, but not noted if complete or partial	CR or PR	bone	Yes	No	No	No	no/unknown	no/unknown	HR+/HER2-	Positive	Positive	Negative	Breast	46	Complete dates are available and there are more than 0 days of survival	1
1356198	Married	70000+	26	<40	One primary only	1	Yes	Yes	2014	Black	Non-Spanish-Hispanic-Latino	Non-Hispanic Black	C50.9-Breast, NOS	Unknown	Right - origin of primary	OTHER	OTHER	TX	N3NOS	no surgery	None/Unknown	Yes	No systemic therapy and/or surgical procedures	1	>=1	Not documented; Not assessed or unknown if assessed	NA	bone	Yes	No	No	No	no/unknown	no/unknown		Borderline/Unknown	Borderline/Unknown	Borderline/Unknown	Alive	3	Incomplete dates are available and there cannot be zero days of follow-up	0
1356681	Married	70000+	59	50-59	One primary only	1	Yes	Yes	2015	Asian or Pacific Islander	Non-Spanish-Hispanic-Latino	Non-Hispanic Asian or Pacific Islander	C50.8-Overlapping lesion of breast	Moderately differentiated; Grade II	Left - origin of primary	IDC	IDC	T3	N2NOS	no surgery	YES	Yes	No systemic therapy and/or surgical procedures	1	>=1	Neoadjuvant therapy not given	not given	bone	Yes	No	No	No	no/unknown	no/unknown	HR+/HER2-	Positive	Positive	Negative	Breast	2	Complete dates are available and there are more than 0 days of survival	1
1357613	Single (never married)	70000+	58	50-59	One primary only	1	Yes	Yes	2015	Black	Non-Spanish-Hispanic-Latino	Non-Hispanic Black	C50.8-Overlapping lesion of breast	Poorly differentiated; Grade III	Left - origin of primary	IDC	IDC	T4d	N3NOS	no surgery	None/Unknown	Yes	Systemic therapy both before and after surgery	0	0	Not documented; Not assessed or unknown if assessed	NA	bone	Yes	No	No	No	no/unknown	no/unknown	HR+/HER2-	Positive	Positive	Negative	Alive	57	Complete dates are available and there are more than 0 days of survival	0
1357840	other	70000+	58	50-59	One primary only	1	Yes	Yes	2013	White	Non-Spanish-Hispanic-Latino	Non-Hispanic White	C50.9-Breast, NOS	Poorly differentiated; Grade III	Left - origin of primary	IDC	IDC	T2	N0	partial mastectomy	YES	No/Unknown	Systemic therapy after surgery	1	>=1	Neoadjuvant therapy not given	not given	bone	Yes	No	No	No	no/unknown	no/unknown	HR+/HER2+	Positive	Negative	Positive	Alive	42	Incomplete dates are available and there cannot be zero days of follow-up	0
1359895	Single (never married)	70000+	52	50-59	One primary only	1	Yes	Yes	2015	White	Non-Spanish-Hispanic-Latino	Non-Hispanic White	C50.9-Breast, NOS	Unknown	Paired site, but no information concerning laterality	Adenocarcinoma	OTHER	T0	N0	no surgery	YES	Yes	Systemic therapy after surgery	0	0	Neoadjuvant therapy not given	not given	bone	Yes	No	No	No	no/unknown	no/unknown	HR+/HER2+	Positive	Negative	Positive	Alive	44	Complete dates are available and there are more than 0 days of survival	0
1360466	Single (never married)	70000+	28	<40	One primary only	1	Yes	Yes	2015	Asian or Pacific Islander	Non-Spanish-Hispanic-Latino	Non-Hispanic Asian or Pacific Islander	C50.8-Overlapping lesion of breast	Poorly differentiated; Grade III	Right - origin of primary	IDC	IDC	T2	N1	no surgery	YES	No/Unknown	No systemic therapy and/or surgical procedures	0	0	Not documented; Not assessed or unknown if assessed	NA	bone+liver	Yes	No	Yes	No	no/unknown	no/unknown	HR+/HER2-	Positive	Positive	Negative	Breast	19	Complete dates are available and there are more than 0 days of survival	1
1360935	Single (never married)	70000+	71	70-79	One primary only	1	Yes	Yes	2015	White	Non-Spanish-Hispanic-Latino	Non-Hispanic White	C50.1-Central portion of breast	Unknown	Left - origin of primary	IDC	IDC	T1c	N1	no surgery	YES	No/Unknown	Systemic therapy after surgery	0	0	Neoadjuvant therapy not given	not given	bone	Yes	No	No	No	no/unknown	no/unknown	HR+/HER2-	Positive	Negative	Negative	Alive	36	Complete dates are available and there are more than 0 days of survival	0
1361029	other	70000+	89	80+	One primary only	1	Yes	Yes	2015	Black	Non-Spanish-Hispanic-Latino	Non-Hispanic Black	C50.4-Upper-outer quadrant of breast	Unknown	Left - origin of primary	IDC	IDC	T2	N1	no surgery	YES	No/Unknown	Systemic therapy after surgery	1	>=1	Neoadjuvant therapy not given	not given	bone	Yes	No	No	No	no/unknown	no/unknown	HR+/HER2-	Positive	Positive	Negative	Other Cause of Death	9	Complete dates are available and there are more than 0 days of survival	1
1361094	Married	70000+	55	50-59	One primary only	1	Yes	Yes	2015	White	Non-Spanish-Hispanic-Latino	Non-Hispanic White	C50.3-Lower-inner quadrant of breast	Poorly differentiated; Grade III	Right - origin of primary	OTHER	OTHER	TX	N0	no surgery	None/Unknown	Yes	No systemic therapy and/or surgical procedures	0	0	Neoadjuvant therapy not given	not given	bone	Yes	No	No	No	no/unknown	no/unknown	HR+/HER2-	Positive	Negative	Negative	Breast	56	Complete dates are available and there are more than 0 days of survival	1
1362057	other	70000+	40	40-49	One primary only	1	Yes	Yes	2015	White	Spanish-Hispanic-Latino	Hispanic (All Races)	C50.9-Breast, NOS	Moderately differentiated; Grade II	Left - origin of primary	ILC	ILC	T2	N2a	mastectomy NOS	YES	Yes	Systemic therapy both before and after surgery	1	>=1	Not documented; Not assessed or unknown if assessed	NA	bone	Yes	No	No	No	no/unknown	no/unknown	HR+/HER2-	Positive	Positive	Negative	Alive	55	Complete dates are available and there are more than 0 days of survival	0
1362747	other	70000+	62	60-69	One primary only	1	Yes	Yes	2014	White	Spanish-Hispanic-Latino	Hispanic (All Races)	C50.2-Upper-inner quadrant of breast	Unknown	Left - origin of primary	IDC	IDC	T3	N3c	no surgery	YES	No/Unknown	No systemic therapy and/or surgical procedures	0	0	Neoadjuvant therapy not given	not given	bone	Yes	No	No	No	no/unknown	no/unknown	HR+/HER2-	Positive	Positive	Negative	Breast	14	Complete dates are available and there are more than 0 days of survival	1
1362923	Single (never married)	70000+	24	<40	One primary only	1	Yes	Yes	2015	Black	Non-Spanish-Hispanic-Latino	Non-Hispanic Black	C50.9-Breast, NOS	Poorly differentiated; Grade III	Right - origin of primary	IDC	IDC	TX	N1	no surgery	YES	No/Unknown	No systemic therapy and/or surgical procedures	1	>=1	Neoadjuvant therapy not given	not given	bone+lung	Yes	No	No	Yes	no/unknown	no/unknown	HR+/HER2-	Positive	Positive	Negative	Breast	9	Incomplete dates are available and there cannot be zero days of follow-up	1
1363066	Single (never married)	70000+	80	80+	One primary only	1	Yes	Yes	2015	White	Non-Spanish-Hispanic-Latino	Non-Hispanic White	C50.8-Overlapping lesion of breast	Unknown	Left - origin of primary	Neoplasm malignant	OTHER	T3	N1	no surgery	None/Unknown	No/Unknown	No systemic therapy and/or surgical procedures			Neoadjuvant therapy not given	not given	bone	Yes	No	No	No	no/unknown	no/unknown		Borderline/Unknown	Borderline/Unknown	Borderline/Unknown	Breast	20	Complete dates are available and there are more than 0 days of survival	1
1363245	Single (never married)	70000+	50	50-59	One primary only	1	Yes	Yes	2015	White	Non-Spanish-Hispanic-Latino	Non-Hispanic White	C50.8-Overlapping lesion of breast	Poorly differentiated; Grade III	Right - origin of primary	IDC	IDC	T2	N0	no surgery	YES	Yes	No systemic therapy and/or surgical procedures	0	0	Neoadjuvant therapy not given	not given	bone	Yes	No	No	No	no/unknown	no/unknown		Positive	Positive	Borderline/Unknown	Cerebrovascular Diseases	17	Complete dates are available and there are more than 0 days of survival	1
1363948	Married	70000+	54	50-59	One primary only	1	Yes	Yes	2015	White	Non-Spanish-Hispanic-Latino	Non-Hispanic White	C50.9-Breast, NOS	Well differentiated; Grade I	Left - origin of primary	ILC	ILC	T4NOS	N1	no surgery	YES	No/Unknown	No systemic therapy and/or surgical procedures	0	0	Neoadjuvant therapy not given	not given	bone	Yes	No	No	No	no/unknown	no/unknown	HR+/HER2-	Positive	Positive	Negative	Breast	38	Complete dates are available and there are more than 0 days of survival	1
1365238	Single (never married)	70000+	57	50-59	One primary only	1	Yes	Yes	2015	White	Non-Spanish-Hispanic-Latino	Non-Hispanic White	C50.1-Central portion of breast	Moderately differentiated; Grade II	Right - origin of primary	IDC	IDC	T4b	N0	no surgery	None/Unknown	Yes	No systemic therapy and/or surgical procedures	2	>=1	Not documented; Not assessed or unknown if assessed	NA	bone+lung	Yes	No	No	Yes	no/unknown	no/unknown	HR+/HER2-	Positive	Negative	Negative	Alive	54	Complete dates are available and there are more than 0 days of survival	0
1366088	other	70000+	60	60-69	One primary only	1	Yes	Yes	2015	White	Non-Spanish-Hispanic-Latino	Non-Hispanic White	C50.5-Lower-outer quadrant of breast	Moderately differentiated; Grade II	Right - origin of primary	IDC	IDC	T1c	N1	no surgery	None/Unknown	Yes	No systemic therapy and/or surgical procedures	1	>=1	Not documented; Not assessed or unknown if assessed	NA	bone+lung+liver	Yes	No	Yes	Yes	no/unknown	no/unknown	HR+/HER2-	Positive	Positive	Negative	Breast	3	Complete dates are available and there are more than 0 days of survival	1
1366155	other	70000+	46	40-49	One primary only	1	Yes	Yes	2015	Asian or Pacific Islander	Non-Spanish-Hispanic-Latino	Non-Hispanic Asian or Pacific Islander	C50.8-Overlapping lesion of breast	Moderately differentiated; Grade II	Left - origin of primary	IDC	IDC	T4b	N3c	no surgery	None/Unknown	Yes	Systemic therapy after surgery	0	0	Neoadjuvant therapy not given	not given	bone+lung+liver	Yes	No	Yes	Yes	no/unknown	no/unknown	HR+/HER2-	Positive	Positive	Negative	Breast	28	Complete dates are available and there are more than 0 days of survival	1
1366840	Single (never married)	70000+	67	60-69	One primary only	1	Yes	Yes	2015	White	Non-Spanish-Hispanic-Latino	Non-Hispanic White	C50.9-Breast, NOS	Unknown	Paired site, but no information concerning laterality	Adenocarcinoma	OTHER	TX	N0	no surgery	None/Unknown	No/Unknown	No systemic therapy and/or surgical procedures			Neoadjuvant therapy not given	not given	bone	Yes	No	No	No	no/unknown	no/unknown	HR-/HER2-	Negative	Negative	Negative	Breast	2	Complete dates are available and there are more than 0 days of survival	1
1369006	Married	70000+	57	50-59	One primary only	1	Yes	Yes	2015	White	Non-Spanish-Hispanic-Latino	Non-Hispanic White	C50.9-Breast, NOS	Poorly differentiated; Grade III	Left - origin of primary	IDC	IDC	T3	N0	no surgery	YES	No/Unknown	No systemic therapy and/or surgical procedures	0	0	Neoadjuvant therapy not given	not given	bone+liver+brain	Yes	Yes	Yes	No	no/unknown	no/unknown	HR-/HER2+	Negative	Negative	Positive	Breast	1	Complete dates are available and there are more than 0 days of survival	1
1369289	Single (never married)	70000+	52	50-59	One primary only	1	Yes	Yes	2014	Black	Non-Spanish-Hispanic-Latino	Non-Hispanic Black	C50.4-Upper-outer quadrant of breast	Moderately differentiated; Grade II	Right - origin of primary	OTHER	OTHER	T2	N3a	mastectomy(without)	None/Unknown	Yes	Systemic therapy after surgery	2	>=1	Neoadjuvant therapy not given	not given	bone+lung+liver	Yes	No	Yes	Yes	no/unknown	no/unknown	HR-/HER2+	Negative	Negative	Positive	Breast	14	Complete dates are available and there are more than 0 days of survival	1
1369825	Single (never married)	70000+	56	50-59	One primary only	1	Yes	Yes	2015	White	Non-Spanish-Hispanic-Latino	Non-Hispanic White	C50.8-Overlapping lesion of breast	Unknown	Left - origin of primary	Adenocarcinoma	OTHER	T4a	N0	no surgery	None/Unknown	No/Unknown	No systemic therapy and/or surgical procedures	2	>=1	Neoadjuvant therapy not given	not given	bone	Yes	No	No	No	no/unknown	no/unknown	HR+/HER2-	Positive	Positive	Negative	Breast	30	Complete dates are available and there are more than 0 days of survival	1
1369869	other	70000+	61	60-69	One primary only	1	Yes	Yes	2015	Asian or Pacific Islander	Non-Spanish-Hispanic-Latino	Non-Hispanic Asian or Pacific Islander	C50.1-Central portion of breast	Moderately differentiated; Grade II	Right - origin of primary	IDC	IDC	T2	N1	no surgery	None/Unknown	No/Unknown	No systemic therapy and/or surgical procedures	2	>=1	Neoadjuvant therapy not given	not given	bone	Yes	No	No	No	no/unknown	no/unknown	HR+/HER2-	Positive	Positive	Negative	Breast	30	Complete dates are available and there are more than 0 days of survival	1
1370718	Married	70000+	88	80+	One primary only	1	Yes	Yes	2015	White	Non-Spanish-Hispanic-Latino	Non-Hispanic White	C50.9-Breast, NOS	Poorly differentiated; Grade III	Left - origin of primary	OTHER	OTHER	T4d	N1	no surgery	None/Unknown	No/Unknown	No systemic therapy and/or surgical procedures			Neoadjuvant therapy not given	not given	bone	Yes	No	No	No	no/unknown	no/unknown	HR-/HER2+	Negative	Negative	Positive	Breast	12	Complete dates are available and there are more than 0 days of survival	1
1370963	Single (never married)	70000+	57	50-59	One primary only	1	Yes	Yes	2015	Asian or Pacific Islander	Non-Spanish-Hispanic-Latino	Non-Hispanic Asian or Pacific Islander	C50.9-Breast, NOS	Poorly differentiated; Grade III	Right - origin of primary	IDC	IDC	T4b	N2NOS	mastectomy NOS	YES	Yes	Systemic therapy before surgery	1	>=1	Stated as partial response (PR)	PR	bone	Yes	No	No	No	no/unknown	no/unknown	HR+/HER2-	Positive	Positive	Negative	Breast	43	Complete dates are available and there are more than 0 days of survival	1
1372238	Married	70000+	54	50-59	One primary only	1	Yes	Yes	2015	White	Non-Spanish-Hispanic-Latino	Non-Hispanic White	C50.4-Upper-outer quadrant of breast	Unknown	Right - origin of primary	IDC	IDC	T4b	N1	no surgery	None/Unknown	Yes	Systemic therapy after surgery	0	0	Not documented; Not assessed or unknown if assessed	NA	bone+liver	Yes	No	Yes	No	no/unknown	no/unknown	HR+/HER2+	Positive	Negative	Positive	Breast	43	Complete dates are available and there are more than 0 days of survival	1
1374011	Married	70000+	42	40-49	One primary only	1	Yes	Yes	2015	White	Spanish-Hispanic-Latino	Hispanic (All Races)	C50.2-Upper-inner quadrant of breast	Poorly differentiated; Grade III	Left - origin of primary	IDC	IDC	T4d	N1	mastectomy(without)	YES	Yes	Systemic therapy both before and after surgery	0	0	Stated as response to treatment, but not noted if complete or partial	CR or PR	bone	Yes	No	No	No	no/unknown	no/unknown	HR+/HER2-	Positive	Positive	Negative	Alive	52	Complete dates are available and there are more than 0 days of survival	0
1375929	Single (never married)	70000+	92	80+	One primary only	1	Yes	Yes	2015	White	Non-Spanish-Hispanic-Latino	Non-Hispanic White	C50.8-Overlapping lesion of breast	Unknown	Left - origin of primary	IDC	IDC	T2	N1	no surgery	YES	No/Unknown	No systemic therapy and/or surgical procedures	2	>=1	Neoadjuvant therapy not given	not given	bone	Yes	No	No	No	no/unknown	no/unknown	HR+/HER2-	Positive	Positive	Negative	Breast	37	Complete dates are available and there are more than 0 days of survival	1
1378602	Married	70000+	45	40-49	One primary only	1	Yes	Yes	2014	White	Non-Spanish-Hispanic-Latino	Non-Hispanic White	C50.8-Overlapping lesion of breast	Moderately differentiated; Grade II	Left - origin of primary	IDC	IDC	T4b	N2a	no surgery	YES	Yes	Systemic therapy after surgery	0	0	Neoadjuvant therapy not given	not given	bone	Yes	No	No	No	no/unknown	no/unknown	HR+/HER2+	Positive	Negative	Positive	Alive	61	Complete dates are available and there are more than 0 days of survival	0
1378710	Single (never married)	70000+	44	40-49	One primary only	1	Yes	Yes	2015	Asian or Pacific Islander	Non-Spanish-Hispanic-Latino	Non-Hispanic Asian or Pacific Islander	C50.9-Breast, NOS	Moderately differentiated; Grade II	Right - origin of primary	IDC	IDC	T4d	N0	no surgery	YES	Yes	No systemic therapy and/or surgical procedures	2	>=1	Neoadjuvant therapy not given	not given	bone	Yes	No	No	No	no/unknown	no/unknown	HR+/HER2+	Positive	Positive	Positive	Alive	54	Complete dates are available and there are more than 0 days of survival	0
1379411	other	70000+	77	70-79	One primary only	1	Yes	Yes	2015	Asian or Pacific Islander	Non-Spanish-Hispanic-Latino	Non-Hispanic Asian or Pacific Islander	C50.4-Upper-outer quadrant of breast	Moderately differentiated; Grade II	Left - origin of primary	IDC	IDC	T3	N1	no surgery	None/Unknown	No/Unknown	No systemic therapy and/or surgical procedures	0	0	Neoadjuvant therapy not given	not given	bone+lung	Yes	No	No	Yes	no/unknown	no/unknown	HR+/HER2-	Positive	Positive	Negative	Breast	23	Complete dates are available and there are more than 0 days of survival	1
1379593	other	70000+	53	50-59	One primary only	1	Yes	Yes	2015	Asian or Pacific Islander	Non-Spanish-Hispanic-Latino	Non-Hispanic Asian or Pacific Islander	C50.9-Breast, NOS	Undifferentiated; anaplastic; Grade IV	Right - origin of primary	OTHER	OTHER	NA	N0	simple mastectomy	YES	Yes	Systemic therapy after surgery	0	0	Blank(s)	NA	bone+liver+lung+brain	Yes	Yes	Yes	Yes	no/unknown	no/unknown		Recode not available	Recode not available	Recode not available	Soft Tissue including Heart	4	Complete dates are available and there are more than 0 days of survival	1
1379786	Married	70000+	30	<40	One primary only	1	Yes	Yes	2014	Black	Non-Spanish-Hispanic-Latino	Non-Hispanic Black	C50.5-Lower-outer quadrant of breast	Poorly differentiated; Grade III	Left - origin of primary	IDC	IDC	T4d	N1	no surgery	YES	Yes	No systemic therapy and/or surgical procedures	1	>=1	Not documented; Not assessed or unknown if assessed	NA	bone	Yes	No	No	No	no/unknown	no/unknown	HR+/HER2-	Positive	Negative	Negative	Breast	49	Complete dates are available and there are more than 0 days of survival	1
1380499	Single (never married)	70000+	72	70-79	One primary only	1	Yes	Yes	2015	Asian or Pacific Islander	Non-Spanish-Hispanic-Latino	Non-Hispanic Asian or Pacific Islander	C50.4-Upper-outer quadrant of breast	Poorly differentiated; Grade III	Right - origin of primary	IDC	IDC	T3	N3a	mastectomy(without)	None/Unknown	No/Unknown	No systemic therapy and/or surgical procedures	1	>=1	Neoadjuvant therapy not given	not given	bone	Yes	No	No	No	no/unknown	no/unknown	HR-/HER2-	Negative	Negative	Negative	Breast	12	Complete dates are available and there are more than 0 days of survival	1
1380703	Married	70000+	57	50-59	One primary only	1	Yes	Yes	2015	Asian or Pacific Islander	Non-Spanish-Hispanic-Latino	Non-Hispanic Asian or Pacific Islander	C50.1-Central portion of breast	Unknown	Right - origin of primary	Adenocarcinoma	OTHER	T2	N2NOS	no surgery	YES	Yes	No systemic therapy and/or surgical procedures	0	0	Neoadjuvant therapy not given	not given	bone+liver+lung+brain	Yes	Yes	Yes	Yes	no/unknown	no/unknown	HR-/HER2+	Negative	Negative	Positive	Breast	10	Complete dates are available and there are more than 0 days of survival	1
1380945	Single (never married)	70000+	45	40-49	One primary only	1	Yes	Yes	2015	White	Non-Spanish-Hispanic-Latino	Non-Hispanic White	C50.4-Upper-outer quadrant of breast	Poorly differentiated; Grade III	Left - origin of primary	IDC	IDC	TX	N1NOS	no surgery	None/Unknown	No/Unknown	No systemic therapy and/or surgical procedures			Neoadjuvant therapy not given	not given	bone+lung+liver	Yes	No	Yes	Yes	no/unknown	no/unknown	HR+/HER2-	Positive	Positive	Negative	Breast	1	Complete dates are available and there are more than 0 days of survival	1
1381237	Married	70000+	56	50-59	One primary only	1	Yes	Yes	2015	Black	Non-Spanish-Hispanic-Latino	Non-Hispanic Black	C50.1-Central portion of breast	Unknown	Right - origin of primary	IDC	IDC	T1c	N1	no surgery	None/Unknown	No/Unknown	Systemic therapy after surgery	0	0	Neoadjuvant therapy not given	not given	bone	Yes	No	No	No	no/unknown	no/unknown	HR+/HER2-	Positive	Positive	Negative	Alive	3	Complete dates are available and there are more than 0 days of survival	0
1381717	Married	70000+	76	70-79	One primary only	1	Yes	Yes	2015	Black	Non-Spanish-Hispanic-Latino	Non-Hispanic Black	C50.8-Overlapping lesion of breast	Well differentiated; Grade I	Right - origin of primary	ILC	ILC	T3	N1	no surgery	YES	No/Unknown	No systemic therapy and/or surgical procedures	0	0	Neoadjuvant therapy not given	not given	bone	Yes	No	No	No	no/unknown	no/unknown	HR+/HER2-	Positive	Positive	Negative	Breast	0	Complete dates are available and there are more than 0 days of survival	1
1382692	other	70000+	76	70-79	One primary only	1	Yes	Yes	2015	Asian or Pacific Islander	Non-Spanish-Hispanic-Latino	Non-Hispanic Asian or Pacific Islander	C50.9-Breast, NOS	Moderately differentiated; Grade II	Left - origin of primary	IDC	IDC	T4a	N1	no surgery	YES	No/Unknown	No systemic therapy and/or surgical procedures	1	>=1	Neoadjuvant therapy not given	not given	bone	Yes	No	No	No	no/unknown	no/unknown	HR+/HER2-	Positive	Positive	Negative	Alive	50	Complete dates are available and there are more than 0 days of survival	0
1382722	other	70000+	57	50-59	One primary only	1	Yes	Yes	2015	White	Non-Spanish-Hispanic-Latino	Non-Hispanic White	C50.8-Overlapping lesion of breast	Moderately differentiated; Grade II	Left - origin of primary	ILC	ILC	T3	N1	no surgery	None/Unknown	Yes	Systemic therapy after surgery	0	0	Neoadjuvant therapy not given	not given	bone	Yes	No	No	No	no/unknown	no/unknown	HR+/HER2-	Positive	Positive	Negative	Breast	28	Complete dates are available and there are more than 0 days of survival	1
1382800	Single (never married)	70000+	24	<40	One primary only	1	Yes	Yes	2015	White	Spanish-Hispanic-Latino	Hispanic (All Races)	C50.1-Central portion of breast	Moderately differentiated; Grade II	Right - origin of primary	IDC	IDC	TX	N3b	no surgery	YES	Yes	No systemic therapy and/or surgical procedures	0	0	Neoadjuvant therapy not given	not given	bone+lung	Yes	No	No	Yes	no/unknown	no/unknown	HR+/HER2+	Positive	Positive	Positive	Breast	42	Complete dates are available and there are more than 0 days of survival	1
1383123	Married	70000+	52	50-59	One primary only	1	Yes	Yes	2015	Black	Non-Spanish-Hispanic-Latino	Non-Hispanic Black	C50.9-Breast, NOS	Unknown	Bilateral, single primary	IDC	IDC	T4d	N3c	no surgery	None/Unknown	Yes	No systemic therapy and/or surgical procedures	2	>=1	Not documented; Not assessed or unknown if assessed	NA	bone+liver	Yes	No	Yes	No	no/unknown	no/unknown	HR+/HER2-	Positive	Negative	Negative	Breast	13	Complete dates are available and there are more than 0 days of survival	1
1383139	other	70000+	62	60-69	One primary only	1	Yes	Yes	2015	Asian or Pacific Islander	Non-Spanish-Hispanic-Latino	Non-Hispanic Asian or Pacific Islander	C50.8-Overlapping lesion of breast	Moderately differentiated; Grade II	Right - origin of primary	IDC	IDC	T3	N1	no surgery	YES	Yes	No systemic therapy and/or surgical procedures	0	0	Neoadjuvant therapy not given	not given	bone+brain	Yes	Yes	No	No	no/unknown	no/unknown	HR+/HER2-	Positive	Positive	Negative	Breast	16	Complete dates are available and there are more than 0 days of survival	1
1383561	Married	70000+	44	40-49	One primary only	1	Yes	Yes	2015	Asian or Pacific Islander	Non-Spanish-Hispanic-Latino	Non-Hispanic Asian or Pacific Islander	C50.9-Breast, NOS	Poorly differentiated; Grade III	Right - origin of primary	IDC	IDC	T2	N1	mastectomy(without)	None/Unknown	Yes	Systemic therapy before surgery	0	0	Not documented; Not assessed or unknown if assessed	NA	bone	Yes	No	No	No	no/unknown	no/unknown	HR+/HER2+	Positive	Positive	Positive	Alive	5	Complete dates are available and there are more than 0 days of survival	0
1384267	other	70000+	78	70-79	One primary only	1	Yes	Yes	2015	White	Non-Spanish-Hispanic-Latino	Non-Hispanic White	C50.9-Breast, NOS	Unknown	Left - origin of primary	Adenocarcinoma	OTHER	T4b	N2a	no surgery	None/Unknown	No/Unknown	Systemic therapy after surgery	1	>=1	Neoadjuvant therapy not given	not given	bone	Yes	No	No	No	no/unknown	no/unknown	HR+/HER2-	Positive	Positive	Negative	Chronic Obstructive Pulmonary Disease and Allied Cond	13	Complete dates are available and there are more than 0 days of survival	1
1385185	other	70000+	45	40-49	One primary only	1	Yes	Yes	2015	White	Spanish-Hispanic-Latino	Hispanic (All Races)	C50.4-Upper-outer quadrant of breast	Moderately differentiated; Grade II	Left - origin of primary	IDC	IDC	T3	N1	no surgery	None/Unknown	Yes	No systemic therapy and/or surgical procedures	1	>=1	Neoadjuvant therapy not given	not given	bone+liver	Yes	No	Yes	No	no/unknown	no/unknown	HR+/HER2+	Positive	Positive	Positive	Breast	20	Complete dates are available and there are more than 0 days of survival	1
1385559	Married	70000+	45	40-49	One primary only	1	Yes	Yes	2015	White	Spanish-Hispanic-Latino	Hispanic (All Races)	C50.2-Upper-inner quadrant of breast	Poorly differentiated; Grade III	Left - origin of primary	IDC	IDC	T1c	N3b	no surgery	None/Unknown	No/Unknown	Systemic therapy after surgery	0	0	Neoadjuvant therapy not given	not given	bone	Yes	No	No	No	no/unknown	no/unknown	HR+/HER2-	Positive	Negative	Negative	Breast	19	Complete dates are available and there are more than 0 days of survival	1
1386038	Married	70000+	70	70-79	One primary only	1	Yes	Yes	2015	White	Non-Spanish-Hispanic-Latino	Non-Hispanic White	C50.9-Breast, NOS	Well differentiated; Grade I	Left - origin of primary	ILC	ILC	T1c	N0	no surgery	None/Unknown	Yes	No systemic therapy and/or surgical procedures	0	0	Neoadjuvant therapy not given	not given	bone	Yes	No	No	No	no/unknown	no/unknown	HR+/HER2+	Positive	Positive	Positive	Breast	1	Complete dates are available and there are more than 0 days of survival	1
1386151	Married	70000+	73	70-79	One primary only	1	Yes	Yes	2015	White	Non-Spanish-Hispanic-Latino	Non-Hispanic White	C50.4-Upper-outer quadrant of breast	Poorly differentiated; Grade III	Right - origin of primary	ILC	ILC	T4a	N1	no surgery	None/Unknown	Yes	No systemic therapy and/or surgical procedures	2	>=1	Not documented; Not assessed or unknown if assessed	NA	bone	Yes	No	No	No	no/unknown	no/unknown	HR+/HER2-	Positive	Positive	Negative	Alive	49	Complete dates are available and there are more than 0 days of survival	0
1386193	Single (never married)	70000+	55	50-59	One primary only	1	Yes	Yes	2015	White	Non-Spanish-Hispanic-Latino	Non-Hispanic White	C50.8-Overlapping lesion of breast	Moderately differentiated; Grade II	Left - origin of primary	IDC	IDC	T3	N1	no surgery	None/Unknown	Yes	No systemic therapy and/or surgical procedures	1	>=1	Not documented; Not assessed or unknown if assessed	NA	bone	Yes	No	No	No	no/unknown	no/unknown	HR+/HER2+	Positive	Positive	Positive	Breast	9	Complete dates are available and there are more than 0 days of survival	1
1386252	Single (never married)	70000+	33	<40	One primary only	1	Yes	Yes	2015	White	Non-Spanish-Hispanic-Latino	Non-Hispanic White	C50.1-Central portion of breast	Moderately differentiated; Grade II	Left - origin of primary	IDC	IDC	T3	N0	no surgery	None/Unknown	Yes	No systemic therapy and/or surgical procedures	1	>=1	Neoadjuvant therapy not given	not given	bone+lung+liver	Yes	No	Yes	Yes	no/unknown	no/unknown	HR+/HER2-	Positive	Positive	Negative	Alive	49	Complete dates are available and there are more than 0 days of survival	0
1387939	Married	70000+	74	70-79	One primary only	1	Yes	Yes	2015	Asian or Pacific Islander	Non-Spanish-Hispanic-Latino	Non-Hispanic Asian or Pacific Islander	C50.9-Breast, NOS	Unknown	Paired site, but no information concerning laterality	OTHER	OTHER	TX	N3NOS	no surgery	None/Unknown	No/Unknown	No systemic therapy and/or surgical procedures	0	0	Neoadjuvant therapy not given	not given	bone	Yes	No	No	No	no/unknown	no/unknown		Positive	Borderline/Unknown	Borderline/Unknown	Miscellaneous Malignant Cancer	2	Complete dates are available and there are more than 0 days of survival	1
1388184	other	70000+	91	80+	One primary only	1	Yes	Yes	2015	White	Non-Spanish-Hispanic-Latino	Non-Hispanic White	C50.4-Upper-outer quadrant of breast	Moderately differentiated; Grade II	Left - origin of primary	IDC	IDC	T2	N1	no surgery	None/Unknown	No/Unknown	No systemic therapy and/or surgical procedures	0	0	Neoadjuvant therapy not given	not given	bone	Yes	No	No	No	no/unknown	no/unknown	HR+/HER2-	Positive	Positive	Negative	Breast	1	Complete dates are available and there are more than 0 days of survival	1
1388331	Single (never married)	70000+	40	40-49	One primary only	1	Yes	Yes	2015	White	Spanish-Hispanic-Latino	Hispanic (All Races)	C50.4-Upper-outer quadrant of breast	Moderately differentiated; Grade II	Right - origin of primary	IDC	IDC	T2	N1	no surgery	YES	No/Unknown	Systemic therapy after surgery	0	0	Neoadjuvant therapy not given	not given	bone	Yes	No	No	No	no/unknown	no/unknown	HR+/HER2-	Positive	Positive	Negative	Alive	48	Complete dates are available and there are more than 0 days of survival	0
1388606	Married	70000+	80	80+	One primary only	1	Yes	Yes	2015	White	Non-Spanish-Hispanic-Latino	Non-Hispanic White	C50.8-Overlapping lesion of breast	Well differentiated; Grade I	Right - origin of primary	IDC	IDC	T3	N0	no surgery	None/Unknown	No/Unknown	No systemic therapy and/or surgical procedures	1	>=1	Neoadjuvant therapy not given	not given	bone	Yes	No	No	No	no/unknown	no/unknown	HR+/HER2-	Positive	Positive	Negative	Alive	48	Complete dates are available and there are more than 0 days of survival	0
1389362	other	70000+	84	80+	One primary only	1	Yes	Yes	2015	White	Non-Spanish-Hispanic-Latino	Non-Hispanic White	C50.1-Central portion of breast	Well differentiated; Grade I	Right - origin of primary	IDC/ILC MIXED OTHER	IDC/ILC MIXED OTHER	T4b	N0	no surgery	None/Unknown	No/Unknown	No systemic therapy and/or surgical procedures	2	>=1	Neoadjuvant therapy not given	not given	bone	Yes	No	No	No	no/unknown	no/unknown	HR+/HER2-	Positive	Positive	Negative	Other Infectious and Parasitic Diseases including HIV	20	Complete dates are available and there are more than 0 days of survival	1
1389372	Single (never married)	70000+	59	50-59	One primary only	1	Yes	Yes	2015	White	Non-Spanish-Hispanic-Latino	Non-Hispanic White	C50.9-Breast, NOS	Moderately differentiated; Grade II	Left - origin of primary	IDC	IDC	T2	N1	no surgery	YES	Yes	No systemic therapy and/or surgical procedures	2	>=1	Neoadjuvant therapy not given	not given	bone	Yes	No	No	No	no/unknown	no/unknown	HR+/HER2+	Positive	Negative	Positive	Breast	29	Complete dates are available and there are more than 0 days of survival	1
1389707	other	70000+	86	80+	One primary only	1	Yes	Yes	2015	White	Non-Spanish-Hispanic-Latino	Non-Hispanic White	C50.4-Upper-outer quadrant of breast	Moderately differentiated; Grade II	Left - origin of primary	IDC/ILC MIXED OTHER	IDC/ILC MIXED OTHER	T2	N1	no surgery	None/Unknown	No/Unknown	Systemic therapy after surgery	0	0	Neoadjuvant therapy not given	not given	bone	Yes	No	No	No	no/unknown	no/unknown	HR+/HER2-	Positive	Positive	Negative	Breast	42	Complete dates are available and there are more than 0 days of survival	1
1390272	other	70000+	59	50-59	One primary only	1	Yes	Yes	2013	Asian or Pacific Islander	Non-Spanish-Hispanic-Latino	Non-Hispanic Asian or Pacific Islander	C50.9-Breast, NOS	Unknown	Right - origin of primary	ILC	ILC	TX	N3NOS	mastectomy NOS	YES	Yes	Systemic therapy both before and after surgery			Not documented; Not assessed or unknown if assessed	NA	bone	Yes	No	No	No	no/unknown	no/unknown	HR+/HER2-	Positive	Positive	Negative	Breast	47	Incomplete dates are available and there cannot be zero days of follow-up	1
1390792	Single (never married)	70000+	48	40-49	One primary only	1	Yes	Yes	2015	White	Non-Spanish-Hispanic-Latino	Non-Hispanic White	C50.1-Central portion of breast	Unknown	Right - origin of primary	IDC	IDC	T4b	N1	no surgery	None/Unknown	Yes	Systemic therapy after surgery	0	0	Stated as response to treatment, but not noted if complete or partial	CR or PR	bone+liver	Yes	No	Yes	No	no/unknown	no/unknown	HR+/HER2-	Positive	Negative	Negative	Alive	50	Complete dates are available and there are more than 0 days of survival	0
1391050	Married	70000+	87	80+	One primary only	1	Yes	Yes	2015	White	Non-Spanish-Hispanic-Latino	Non-Hispanic White	C50.4-Upper-outer quadrant of breast	Moderately differentiated; Grade II	Left - origin of primary	IDC	IDC	T4b	N1	no surgery	None/Unknown	No/Unknown	Systemic therapy after surgery	0	0	Not documented; Not assessed or unknown if assessed	NA	bone	Yes	No	No	No	no/unknown	no/unknown	HR+/HER2+	Positive	Positive	Positive	Breast	13	Complete dates are available and there are more than 0 days of survival	1
1391927	Single (never married)	70000+	41	40-49	One primary only	1	Yes	Yes	2015	Black	Non-Spanish-Hispanic-Latino	Non-Hispanic Black	C50.4-Upper-outer quadrant of breast	Poorly differentiated; Grade III	Left - origin of primary	IDC	IDC	T2	N3c	no surgery	None/Unknown	Yes	No systemic therapy and/or surgical procedures	0	0	Stated as response to treatment, but not noted if complete or partial	CR or PR	bone+liver	Yes	No	Yes	No	no/unknown	no/unknown	HR+/HER2+	Positive	Positive	Positive	Alive	48	Complete dates are available and there are more than 0 days of survival	0
1392015	Married	70000+	53	50-59	One primary only	1	Yes	Yes	2015	White	Non-Spanish-Hispanic-Latino	Non-Hispanic White	C50.5-Lower-outer quadrant of breast	Poorly differentiated; Grade III	Left - origin of primary	OTHER	OTHER	T2	N1	no surgery	YES	Yes	Systemic therapy after surgery	0	0	Neoadjuvant therapy not given	not given	bone+liver	Yes	No	Yes	No	no/unknown	no/unknown	HR+/HER2+	Positive	Negative	Positive	Breast	33	Complete dates are available and there are more than 0 days of survival	1
1392314	Single (never married)	70000+	51	50-59	One primary only	1	Yes	Yes	2015	White	Spanish-Hispanic-Latino	Hispanic (All Races)	C50.2-Upper-inner quadrant of breast	Moderately differentiated; Grade II	Left - origin of primary	IDC	IDC	T2	N1NOS	no surgery	YES	Yes	Systemic therapy after surgery	1	>=1	Neoadjuvant therapy not given	not given	bone+liver	Yes	No	Yes	No	no/unknown	no/unknown	HR+/HER2-	Positive	Positive	Negative	Alive	48	Complete dates are available and there are more than 0 days of survival	0
1392594	Married	70000+	66	60-69	One primary only	1	Yes	Yes	2015	White	Spanish-Hispanic-Latino	Hispanic (All Races)	C50.4-Upper-outer quadrant of breast	Moderately differentiated; Grade II	Left - origin of primary	IDC	IDC	T2	N3a	mastectomy(without)	YES	No/Unknown	Systemic therapy after surgery	2	>=1	Neoadjuvant therapy not given	not given	bone	Yes	No	No	No	no/unknown	no/unknown	HR+/HER2-	Positive	Positive	Negative	Alive	48	Complete dates are available and there are more than 0 days of survival	0
1394031	other	70000+	95	80+	One primary only	1	Yes	Yes	2016	White	Non-Spanish-Hispanic-Latino	Non-Hispanic White	C50.4-Upper-outer quadrant of breast	Moderately differentiated; Grade II	Left - origin of primary	IDC	IDC	T3	N0	no surgery	None/Unknown	No/Unknown	No systemic therapy and/or surgical procedures	1	>=1	Neoadjuvant therapy not given	not given	bone+lung	Yes	No	No	Yes	no/unknown	no/unknown	HR+/HER2-	Positive	Positive	Negative	Breast	21	Complete dates are available and there are more than 0 days of survival	1
1394380	Married	70000+	77	70-79	One primary only	1	Yes	Yes	2016	White	Non-Spanish-Hispanic-Latino	Non-Hispanic White	C50.9-Breast, NOS	Unknown	Right - origin of primary	OTHER	OTHER	T1a	N1	no surgery	None/Unknown	No/Unknown	No systemic therapy and/or surgical procedures	2	>=1	Neoadjuvant therapy not given	not given	bone+lung	Yes	No	No	Yes	Yes; distant lymph node metastases	Yes; distant mets in known site(s) other than bone, brain, liver, lung, dist LN		Borderline/Unknown	Borderline/Unknown	Borderline/Unknown	Alive	32	Complete dates are available and there are more than 0 days of survival	0
1395035	other	70000+	73	70-79	One primary only	1	Yes	Yes	2016	White	Non-Spanish-Hispanic-Latino	Non-Hispanic White	C50.9-Breast, NOS	Well differentiated; Grade I	Right - origin of primary	IDC/ILC MIXED OTHER	IDC/ILC MIXED OTHER	T4NOS	N3NOS	no surgery	YES	Yes	No systemic therapy and/or surgical procedures	0	0	Neoadjuvant therapy not given	not given	bone+lung	Yes	No	No	Yes	no/unknown	no/unknown	HR+/HER2-	Positive	Positive	Negative	Alive	45	Complete dates are available and there are more than 0 days of survival	0
1395793	Married	70000+	58	50-59	One primary only	1	Yes	Yes	2016	White	Non-Spanish-Hispanic-Latino	Non-Hispanic White	C50.9-Breast, NOS	Unknown	Left - origin of primary	OTHER	OTHER	T3	N3b	no surgery	None/Unknown	No/Unknown	No systemic therapy and/or surgical procedures	0	0	Neoadjuvant therapy not given	not given	bone+DLN+other	Yes	No	No	No	Yes; distant lymph node metastases	Yes; distant mets in known site(s) other than bone, brain, liver, lung, dist LN	HR+/HER2-	Positive	Negative	Negative	Breast	29	Complete dates are available and there are more than 0 days of survival	1
1395864	Married	70000+	74	70-79	One primary only	1	Yes	Yes	2016	White	Non-Spanish-Hispanic-Latino	Non-Hispanic White	C50.8-Overlapping lesion of breast	Moderately differentiated; Grade II	Right - origin of primary	ILC	ILC	T3	N1	no surgery	None/Unknown	Yes	Systemic therapy after surgery	1	>=1	Neoadjuvant therapy not given	not given	bone	Yes	No	No	No	no/unknown	no/unknown	HR+/HER2+	Positive	Positive	Positive	Alive	46	Complete dates are available and there are more than 0 days of survival	0
1396506	Married	70000+	54	50-59	One primary only	1	Yes	Yes	2016	White	Non-Spanish-Hispanic-Latino	Non-Hispanic White	C50.8-Overlapping lesion of breast	Moderately differentiated; Grade II	Left - origin of primary	IDC	IDC	T1c	N0	no surgery	None/Unknown	Yes	Systemic therapy after surgery	1	>=1	Stated as no response (NR)	NR	bone	Yes	No	No	No	no/unknown	no/unknown	HR+/HER2-	Positive	Positive	Negative	Alive	47	Complete dates are available and there are more than 0 days of survival	0
1396748	Single (never married)	70000+	59	50-59	One primary only	1	Yes	Yes	2016	Asian or Pacific Islander	Non-Spanish-Hispanic-Latino	Non-Hispanic Asian or Pacific Islander	C50.8-Overlapping lesion of breast	Poorly differentiated; Grade III	Right - origin of primary	IDC	IDC	T4d	N1	no surgery	YES	Yes	No systemic therapy and/or surgical procedures	0	0	Neoadjuvant therapy not given	not given	bone+lung+liver	Yes	No	Yes	Yes	no/unknown	no/unknown	HR+/HER2-	Positive	Positive	Negative	Alive	43	Complete dates are available and there are more than 0 days of survival	0
1397559	Married	70000+	56	50-59	One primary only	1	Yes	Yes	2016	White	Non-Spanish-Hispanic-Latino	Non-Hispanic White	C50.9-Breast, NOS	Moderately differentiated; Grade II	Right - origin of primary	IDC/ILC MIXED OTHER	IDC/ILC MIXED OTHER	T4a	N3NOS	no surgery	None/Unknown	Yes	No systemic therapy and/or surgical procedures	1	>=1	Neoadjuvant therapy not given	not given	bone+DLN	Yes	No	No	No	Yes; distant lymph node metastases	no/unknown	HR-/HER2-	Negative	Negative	Negative	Breast	2	Complete dates are available and there are more than 0 days of survival	1
1398360	other	70000+	100+	80+	One primary only	1	Yes	Yes	2016	White	Non-Spanish-Hispanic-Latino	Non-Hispanic White	C50.9-Breast, NOS	Unknown	Left - origin of primary	Adenocarcinoma	OTHER	T3	N1	no surgery	None/Unknown	No/Unknown	No systemic therapy and/or surgical procedures			Neoadjuvant therapy not given	not given	bone	Yes	No	No	No	no/unknown	no/unknown		Borderline/Unknown	Borderline/Unknown	Borderline/Unknown	Breast	5	Complete dates are available and there are more than 0 days of survival	1
1399092	other	70000+	72	70-79	One primary only	1	Yes	Yes	2016	White	Non-Spanish-Hispanic-Latino	Non-Hispanic White	C50.9-Breast, NOS	Unknown	Right - origin of primary	Neoplasm malignant	OTHER	T4a	N2a	no surgery	None/Unknown	No/Unknown	No systemic therapy and/or surgical procedures			Neoadjuvant therapy not given	not given	bone+liver	Yes	No	Yes	No	Yes; distant lymph node metastases	no/unknown		Borderline/Unknown	Borderline/Unknown	Borderline/Unknown	Breast	2	Complete dates are available and there are more than 0 days of survival	1
1400155	other	70000+	76	70-79	One primary only	1	Yes	Yes	2016	White	Non-Spanish-Hispanic-Latino	Non-Hispanic White	C50.9-Breast, NOS	Unknown	Right - origin of primary	OTHER	OTHER	T4NOS	N1	no surgery	None/Unknown	No/Unknown	No systemic therapy and/or surgical procedures			Neoadjuvant therapy not given	not given	bone+lung	Yes	No	No	Yes	no/unknown	Yes; distant mets in known site(s) other than bone, brain, liver, lung, dist LN		Positive	Negative	Borderline/Unknown	Breast	0	Complete dates are available and there are more than 0 days of survival	1
1400598	other	70000+	73	70-79	One primary only	1	Yes	Yes	2016	Asian or Pacific Islander	Spanish-Hispanic-Latino	Hispanic (All Races)	C50.9-Breast, NOS	Unknown	Left - origin of primary	OTHER	OTHER	TX	N2a	no surgery	None/Unknown	No/Unknown	No systemic therapy and/or surgical procedures	2	>=1	Neoadjuvant therapy not given	not given	bone	Yes	No	No	No	no/unknown	no/unknown		Borderline/Unknown	Borderline/Unknown	Borderline/Unknown	Alive	43	Complete dates are available and there are more than 0 days of survival	0
1400728	Single (never married)	70000+	44	40-49	One primary only	1	Yes	Yes	2016	White	Non-Spanish-Hispanic-Latino	Non-Hispanic White	C50.8-Overlapping lesion of breast	Poorly differentiated; Grade III	Left - origin of primary	IDC	IDC	T2	N1b	mastectomy(without)	YES	No/Unknown	Systemic therapy after surgery	1	>=1	Neoadjuvant therapy not given	not given	bone	Yes	No	No	No	no/unknown	no/unknown	HR+/HER2-	Positive	Positive	Negative	Alive	45	Complete dates are available and there are more than 0 days of survival	0
1401778	other	70000+	78	70-79	One primary only	1	Yes	Yes	2016	White	Spanish-Hispanic-Latino	Hispanic (All Races)	C50.4-Upper-outer quadrant of breast	Poorly differentiated; Grade III	Left - origin of primary	IDC	IDC	T2	N1	no surgery	None/Unknown	No/Unknown	No systemic therapy and/or surgical procedures	1	>=1	Neoadjuvant therapy not given	not given	bone+lung	Yes	No	No	Yes	Yes; distant lymph node metastases	Yes; distant mets in known site(s) other than bone, brain, liver, lung, dist LN	HR+/HER2-	Positive	Negative	Negative	Breast	1	Complete dates are available and there are more than 0 days of survival	1
1402225	Single (never married)	70000+	40	40-49	One primary only	1	Yes	Yes	2016	White	Non-Spanish-Hispanic-Latino	Non-Hispanic White	C50.8-Overlapping lesion of breast	Poorly differentiated; Grade III	Right - origin of primary	IDC	IDC	T2	N0	no surgery	None/Unknown	Yes	No systemic therapy and/or surgical procedures	0	0	Stated as partial response (PR)	PR	bone+lung	Yes	No	No	Yes	no/unknown	no/unknown	HR+/HER2+	Positive	Positive	Positive	Alive	42	Complete dates are available and there are more than 0 days of survival	0
1402603	Married	70000+	57	50-59	One primary only	1	Yes	Yes	2016	White	Non-Spanish-Hispanic-Latino	Non-Hispanic White	C50.8-Overlapping lesion of breast	Unknown	Left - origin of primary	IDC	IDC	T2	N1	no surgery	YES	Yes	Systemic therapy after surgery	0	0	Not documented; Not assessed or unknown if assessed	NA	bone+DLN+other	Yes	No	No	No	Yes; distant lymph node metastases	Yes; distant mets in known site(s) other than bone, brain, liver, lung, dist LN	HR+/HER2-	Positive	Positive	Negative	State DC not available or state DC available but no COD	41	Complete dates are available and there are more than 0 days of survival	1
1403117	Married	70000+	39	<40	One primary only	1	Yes	Yes	2016	White	Non-Spanish-Hispanic-Latino	Non-Hispanic White	C50.2-Upper-inner quadrant of breast	Well differentiated; Grade I	Left - origin of primary	IDC	IDC	T4NOS	N1mi	mastectomy NOS	None/Unknown	Yes	Systemic therapy before surgery	1	>=1	Stated as no response (NR)	NR	bone	Yes	No	No	No	no/unknown	no/unknown	HR+/HER2-	Positive	Positive	Negative	Alive	42	Complete dates are available and there are more than 0 days of survival	0
1403951	Married	70000+	54	50-59	One primary only	1	Yes	Yes	2015	White	Non-Spanish-Hispanic-Latino	Non-Hispanic White	C50.4-Upper-outer quadrant of breast	Moderately differentiated; Grade II	Left - origin of primary	IDC	IDC	T2	N0	no surgery	YES	No/Unknown	No systemic therapy and/or surgical procedures	0	0	Neoadjuvant therapy not given	not given	bone+liver+brain	Yes	Yes	Yes	No	no/unknown	no/unknown	HR-/HER2-	Negative	Negative	Negative	Breast	11	Complete dates are available and there are more than 0 days of survival	1
1404876	Married	70000+	57	50-59	One primary only	1	Yes	Yes	2015	Black	Non-Spanish-Hispanic-Latino	Non-Hispanic Black	C50.0-Nipple	Poorly differentiated; Grade III	Right - origin of primary	IDC	IDC	T4d	N3b	mastectomy(without)	None/Unknown	No/Unknown	Systemic therapy before surgery	0	0	Stated as response to treatment, but not noted if complete or partial	CR or PR	bone	Yes	No	No	No	no/unknown	no/unknown	HR+/HER2+	Positive	Positive	Positive	Other Cause of Death	35	Complete dates are available and there are more than 0 days of survival	1
1405037	Single (never married)	70000+	51	50-59	One primary only	1	Yes	Yes	2016	Black	Non-Spanish-Hispanic-Latino	Non-Hispanic Black	C50.3-Lower-inner quadrant of breast	Well differentiated; Grade I	Left - origin of primary	IDC	IDC	T1c	N0	no surgery	YES	No/Unknown	No systemic therapy and/or surgical procedures	0	0	Neoadjuvant therapy not given	not given	bone	Yes	No	No	No	no/unknown	no/unknown	HR+/HER2-	Positive	Negative	Negative	Alive	45	Complete dates are available and there are more than 0 days of survival	0
1405753	other	70000+	67	60-69	One primary only	1	Yes	Yes	2016	White	Spanish-Hispanic-Latino	Hispanic (All Races)	C50.5-Lower-outer quadrant of breast	Well differentiated; Grade I	Left - origin of primary	ILC	ILC	T1c	NX	no surgery	YES	No/Unknown	No systemic therapy and/or surgical procedures	1	>=1	Neoadjuvant therapy not given	not given	bone	Yes	No	No	No	no/unknown	no/unknown	HR+/HER2-	Positive	Positive	Negative	Breast	33	Complete dates are available and there are more than 0 days of survival	1
1406035	Married	70000+	48	40-49	One primary only	1	Yes	Yes	2016	Asian or Pacific Islander	Non-Spanish-Hispanic-Latino	Non-Hispanic Asian or Pacific Islander	C50.2-Upper-inner quadrant of breast	Poorly differentiated; Grade III	Left - origin of primary	IDC	IDC	T2	N1	partial mastectomy	None/Unknown	Yes	Systemic therapy both before and after surgery	1	>=1	Neoadjuvant therapy not given	not given	bone	Yes	No	No	No	no/unknown	no/unknown	HR+/HER2-	Positive	Positive	Negative	Alive	17	Complete dates are available and there are more than 0 days of survival	0
1406345	Married	70000+	68	60-69	One primary only	1	Yes	Yes	2016	White	Non-Spanish-Hispanic-Latino	Non-Hispanic White	C50.9-Breast, NOS	Poorly differentiated; Grade III	Left - origin of primary	IDC/ILC MIXED OTHER	IDC/ILC MIXED OTHER	T2	N1	no surgery	None/Unknown	No/Unknown	No systemic therapy and/or surgical procedures	1	>=1	Neoadjuvant therapy not given	not given	bone	Yes	No	No	No	no/unknown	no/unknown	HR+/HER2-	Positive	Positive	Negative	Alive	45	Complete dates are available and there are more than 0 days of survival	0
1406378	other	70000+	79	70-79	One primary only	1	Yes	Yes	2016	White	Non-Spanish-Hispanic-Latino	Non-Hispanic White	C50.9-Breast, NOS	Unknown	Right - origin of primary	Neoplasm malignant	OTHER	TX	N0	no surgery	None/Unknown	No/Unknown	No systemic therapy and/or surgical procedures			Neoadjuvant therapy not given	not given	bone+other	Yes	No	No	No	no/unknown	Yes; distant mets in known site(s) other than bone, brain, liver, lung, dist LN		Borderline/Unknown	Borderline/Unknown	Borderline/Unknown	Miscellaneous Malignant Cancer	3	Complete dates are available and there are more than 0 days of survival	1
1406545	Single (never married)	70000+	65	60-69	One primary only	1	Yes	Yes	2016	White	Non-Spanish-Hispanic-Latino	Non-Hispanic White	C50.9-Breast, NOS	Unknown	Left - origin of primary	IDC	IDC	T4b	N1	no surgery	YES	Yes	No systemic therapy and/or surgical procedures	0	0	Neoadjuvant therapy not given	not given	bone+brain	Yes	Yes	No	Yes	Yes; distant lymph node metastases	Yes; distant mets in known site(s) other than bone, brain, liver, lung, dist LN	HR+/HER2-	Positive	Positive	Negative	Breast	2	Complete dates are available and there are more than 0 days of survival	1
1406872	Married	70000+	56	50-59	One primary only	1	Yes	Yes	2016	Asian or Pacific Islander	Non-Spanish-Hispanic-Latino	Non-Hispanic Asian or Pacific Islander	C50.8-Overlapping lesion of breast	Moderately differentiated; Grade II	Left - origin of primary	ILC	ILC	T2	N1	no surgery	None/Unknown	Yes	No systemic therapy and/or surgical procedures	1	>=1	Not documented; Not assessed or unknown if assessed	NA	bone	Yes	No	No	No	no/unknown	no/unknown	HR+/HER2+	Positive	Positive	Positive	Alive	44	Complete dates are available and there are more than 0 days of survival	0
1406918	Single (never married)	70000+	57	50-59	One primary only	1	Yes	Yes	2016	White	Non-Spanish-Hispanic-Latino	Non-Hispanic White	C50.9-Breast, NOS	Unknown	Left - origin of primary	IDC	IDC	TX	NX	no surgery	None/Unknown	No/Unknown	No systemic therapy and/or surgical procedures			Neoadjuvant therapy not given	not given	bone	Yes	No	No	No	no/unknown	no/unknown	HR+/HER2-	Positive	Positive	Negative	Other Cause of Death	4	Complete dates are available and there are more than 0 days of survival	1
1408303	Married	70000+	55	50-59	One primary only	1	Yes	Yes	2016	Asian or Pacific Islander	Non-Spanish-Hispanic-Latino	Non-Hispanic Asian or Pacific Islander	C50.9-Breast, NOS	Poorly differentiated; Grade III	Right - origin of primary	IDC	IDC	TX	N1	no surgery	None/Unknown	Yes	Surgery both before and after systemic therapy	0	0	Not documented; Not assessed or unknown if assessed	NA	bone+lung	Yes	No	No	Yes	no/unknown	no/unknown		Negative	Negative	Borderline/Unknown	Breast	2	Complete dates are available and there are more than 0 days of survival	1
1408767	Single (never married)	70000+	60	60-69	One primary only	1	Yes	Yes	2016	White	Non-Spanish-Hispanic-Latino	Non-Hispanic White	C50.9-Breast, NOS	Moderately differentiated; Grade II	Left - origin of primary	ILC	ILC	T4c	N1	no surgery	YES	Yes	No systemic therapy and/or surgical procedures	0	0	Neoadjuvant therapy not given	not given	bone+liver	Yes	No	Yes	No	no/unknown	Yes; distant mets in known site(s) other than bone, brain, liver, lung, dist LN	HR+/HER2-	Positive	Positive	Negative	Breast	4	Complete dates are available and there are more than 0 days of survival	1
1409667	Single (never married)	70000+	53	50-59	One primary only	1	Yes	Yes	2016	Asian or Pacific Islander	Non-Spanish-Hispanic-Latino	Non-Hispanic Asian or Pacific Islander	C50.8-Overlapping lesion of breast	Poorly differentiated; Grade III	Right - origin of primary	OTHER	OTHER	T4NOS	N0	no surgery	None/Unknown	No/Unknown	No systemic therapy and/or surgical procedures			Neoadjuvant therapy not given	not given	bone+liver	Yes	No	Yes	No	Yes; distant lymph node metastases	no/unknown	HR-/HER2+	Negative	Negative	Positive	Breast	0	Complete dates are available and there are more than 0 days of survival	1
1410135	Married	70000+	91	80+	One primary only	1	Yes	Yes	2016	Black	Spanish-Hispanic-Latino	Hispanic (All Races)	C50.9-Breast, NOS	Unknown	Right - origin of primary	IDC	IDC	T4a	NX	no surgery	None/Unknown	No/Unknown	No systemic therapy and/or surgical procedures			Neoadjuvant therapy not given	not given	bone+lung	Yes	No	No	Yes	no/unknown	Yes; distant mets in known site(s) other than bone, brain, liver, lung, dist LN	HR+/HER2-	Positive	Positive	Negative	Breast	26	Complete dates are available and there are more than 0 days of survival	1
1411018	other	70000+	71	70-79	One primary only	1	Yes	Yes	2016	Black	Non-Spanish-Hispanic-Latino	Non-Hispanic Black	C50.4-Upper-outer quadrant of breast	Unknown	Right - origin of primary	IDC	IDC	T2	N3c	no surgery	None/Unknown	Yes	No systemic therapy and/or surgical procedures	2	>=1	Neoadjuvant therapy not given	not given	bone+lung	Yes	No	No	Yes	Yes; distant lymph node metastases	no/unknown	HR-/HER2+	Negative	Negative	Positive	Breast	13	Complete dates are available and there are more than 0 days of survival	1
1411114	Married	70000+	61	60-69	One primary only	1	Yes	Yes	2016	Black	Non-Spanish-Hispanic-Latino	Non-Hispanic Black	C50.9-Breast, NOS	Unknown	Paired site, but no information concerning laterality	IDC	IDC	TX	N0	no surgery	None/Unknown	No/Unknown	No systemic therapy and/or surgical procedures			Neoadjuvant therapy not given	not given	bone+lung+liver	Yes	No	Yes	Yes	Yes; distant lymph node metastases	Yes; distant mets in known site(s) other than bone, brain, liver, lung, dist LN	HR+/HER2-	Positive	Positive	Negative	Breast	1	Complete dates are available and there are more than 0 days of survival	1
1411432	Single (never married)	70000+	58	50-59	One primary only	1	Yes	Yes	2016	White	Non-Spanish-Hispanic-Latino	Non-Hispanic White	C50.8-Overlapping lesion of breast	Poorly differentiated; Grade III	Right - origin of primary	IDC	IDC	T4d	N3NOS	no surgery	None/Unknown	Yes	No systemic therapy and/or surgical procedures	0	0	Neoadjuvant therapy not given	not given	bone+lung+liver	Yes	No	Yes	Yes	no/unknown	no/unknown	HR-/HER2-	Negative	Negative	Negative	Breast	11	Complete dates are available and there are more than 0 days of survival	1
1412830	Single (never married)	70000+	67	60-69	One primary only	1	Yes	Yes	2016	Black	Non-Spanish-Hispanic-Latino	Non-Hispanic Black	C50.9-Breast, NOS	Unknown	Right - origin of primary	Adenocarcinoma	OTHER	T2	N0	no surgery	None/Unknown	No/Unknown	No systemic therapy and/or surgical procedures	2	>=1	Neoadjuvant therapy not given	not given	bone	Yes	No	No	No	no/unknown	no/unknown		Borderline/Unknown	Borderline/Unknown	Negative	Breast	2	Complete dates are available and there are more than 0 days of survival	1
1413254	Married	70000+	50	50-59	One primary only	1	Yes	Yes	2016	White	Non-Spanish-Hispanic-Latino	Non-Hispanic White	C50.4-Upper-outer quadrant of breast	Poorly differentiated; Grade III	Left - origin of primary	IDC	IDC	T4d	N1	no surgery	None/Unknown	Yes	Systemic therapy after surgery	0	0	Not documented; Not assessed or unknown if assessed	NA	bone+lung+liver	Yes	No	Yes	Yes	Yes; distant lymph node metastases	no/unknown	HR+/HER2+	Positive	Negative	Positive	Breast	25	Complete dates are available and there are more than 0 days of survival	1
1413378	Married	70000+	66	60-69	One primary only	1	Yes	Yes	2016	White	Non-Spanish-Hispanic-Latino	Non-Hispanic White	C50.9-Breast, NOS	Moderately differentiated; Grade II	Left - origin of primary	IDC	IDC	T2	N1b	simple mastectomy	None/Unknown	Yes	Systemic therapy after surgery	0	0	Neoadjuvant therapy not given	not given	bone+other	Yes	No	No	No	no/unknown	Yes; distant mets in known site(s) other than bone, brain, liver, lung, dist LN	HR+/HER2+	Positive	Negative	Positive	Alive	40	Complete dates are available and there are more than 0 days of survival	0
1413465	other	70000+	58	50-59	One primary only	1	Yes	Yes	2016	Black	Non-Spanish-Hispanic-Latino	Non-Hispanic Black	C50.9-Breast, NOS	Unknown	Right - origin of primary	OTHER	OTHER	T1c	N0	no surgery	None/Unknown	No/Unknown	No systemic therapy and/or surgical procedures			Neoadjuvant therapy not given	not given	bone+liver	Yes	No	Yes	No	no/unknown	no/unknown	HR+/HER2+	Positive	Borderline/Unknown	Positive	Miscellaneous Malignant Cancer	1	Complete dates are available and there are more than 0 days of survival	1
1413958	other	70000+	59	50-59	One primary only	1	Yes	Yes	2016	Asian or Pacific Islander	Non-Spanish-Hispanic-Latino	Non-Hispanic Asian or Pacific Islander	C50.9-Breast, NOS	Moderately differentiated; Grade II	Right - origin of primary	IDC	IDC	T4c	N3b	no surgery	YES	Yes	No systemic therapy and/or surgical procedures	0	0	Neoadjuvant therapy not given	not given	bone+lung	Yes	No	No	Yes	Yes; distant lymph node metastases	no/unknown	HR+/HER2+	Positive	Negative	Positive	Alive	42	Complete dates are available and there are more than 0 days of survival	0
1414298	Single (never married)	70000+	43	40-49	One primary only	1	Yes	Yes	2016	White	Non-Spanish-Hispanic-Latino	Non-Hispanic White	C50.8-Overlapping lesion of breast	Moderately differentiated; Grade II	Left - origin of primary	IDC	IDC	T2	N1	no surgery	None/Unknown	No/Unknown	No systemic therapy and/or surgical procedures			Neoadjuvant therapy not given	not given	bone+lung	Yes	No	No	Yes	Yes; distant lymph node metastases	no/unknown	HR+/HER2-	Positive	Positive	Negative	Breast	13	Complete dates are available and there are more than 0 days of survival	1
1414672	other	70000+	61	60-69	One primary only	1	Yes	Yes	2016	White	Spanish-Hispanic-Latino	Hispanic (All Races)	C50.9-Breast, NOS	Moderately differentiated; Grade II	Left - origin of primary	IDC	IDC	T1mic	N3c	no surgery	YES	No/Unknown	Systemic therapy after surgery	0	0	Not documented; Not assessed or unknown if assessed	NA	bone+DLN+other	Yes	No	No	No	Yes; distant lymph node metastases	Yes; distant mets in known site(s) other than bone, brain, liver, lung, dist LN	HR-/HER2+	Negative	Negative	Positive	Alive	39	Complete dates are available and there are more than 0 days of survival	0
1415671	Single (never married)	70000+	55	50-59	One primary only	1	Yes	Yes	2016	Asian or Pacific Islander	Non-Spanish-Hispanic-Latino	Non-Hispanic Asian or Pacific Islander	C50.9-Breast, NOS	Poorly differentiated; Grade III	Left - origin of primary	IDC	IDC	T4NOS	N3c	no surgery	YES	Yes	No systemic therapy and/or surgical procedures	0	0	Neoadjuvant therapy not given	not given	bone+other	Yes	No	No	No	no/unknown	Yes; distant mets in known site(s) other than bone, brain, liver, lung, dist LN	HR+/HER2-	Positive	Positive	Negative	Breast	14	Complete dates are available and there are more than 0 days of survival	1
1415938	other	70000+	36	<40	One primary only	1	Yes	Yes	2016	White	Non-Spanish-Hispanic-Latino	Non-Hispanic White	C50.4-Upper-outer quadrant of breast	Moderately differentiated; Grade II	Right - origin of primary	IDC/ILC MIXED OTHER	IDC/ILC MIXED OTHER	T3	N0	mastectomy(with)	YES	No/Unknown	Systemic therapy before surgery	1	>=1	Neoadjuvant therapy not given	not given	bone	Yes	No	No	No	no/unknown	no/unknown	HR+/HER2-	Positive	Positive	Negative	Alive	41	Complete dates are available and there are more than 0 days of survival	0
1416440	Married	70000+	59	50-59	One primary only	1	Yes	Yes	2016	White	Non-Spanish-Hispanic-Latino	Non-Hispanic White	C50.4-Upper-outer quadrant of breast	Moderately differentiated; Grade II	Right - origin of primary	IDC	IDC	T1b	N0	no surgery	YES	Yes	No systemic therapy and/or surgical procedures	0	0	Neoadjuvant therapy not given	not given	bone	Yes	No	No	No	no/unknown	no/unknown	HR+/HER2-	Positive	Positive	Negative	Alive	42	Complete dates are available and there are more than 0 days of survival	0
1416758	Single (never married)	70000+	50	50-59	One primary only	1	Yes	Yes	2016	White	Non-Spanish-Hispanic-Latino	Non-Hispanic White	C50.4-Upper-outer quadrant of breast	Well differentiated; Grade I	Left - origin of primary	IDC	IDC	T2	N0	no surgery	None/Unknown	No/Unknown	No systemic therapy and/or surgical procedures			Neoadjuvant therapy not given	not given	bone	Yes	No	No	No	no/unknown	no/unknown	HR+/HER2-	Positive	Positive	Negative	Alive	29	Complete dates are available and there are more than 0 days of survival	0
1416822	other	70000+	90	80+	One primary only	1	Yes	Yes	2016	White	Non-Spanish-Hispanic-Latino	Non-Hispanic White	C50.9-Breast, NOS	Unknown	Right - origin of primary	IDC	IDC	T2	N0	no surgery	None/Unknown	No/Unknown	No systemic therapy and/or surgical procedures			Neoadjuvant therapy not given	not given	bone	Yes	No	No	No	no/unknown	no/unknown	HR+/HER2-	Positive	Positive	Negative	Breast	13	Complete dates are available and there are more than 0 days of survival	1
1416861	Single (never married)	70000+	78	70-79	One primary only	1	Yes	Yes	2016	Black	Non-Spanish-Hispanic-Latino	Non-Hispanic Black	C50.9-Breast, NOS	Unknown	Left - origin of primary	Neoplasm malignant	OTHER	TX	NX	no surgery	None/Unknown	No/Unknown	No systemic therapy and/or surgical procedures			Not documented; Not assessed or unknown if assessed	NA	bone+other	Yes	No	No	No	no/unknown	Yes; distant mets in known site(s) other than bone, brain, liver, lung, dist LN		Borderline/Unknown	Borderline/Unknown	Borderline/Unknown	Accidents and Adverse Effects	8	Complete dates are available and there are more than 0 days of survival	1
1417218	Married	70000+	46	40-49	One primary only	1	Yes	Yes	2016	White	Spanish-Hispanic-Latino	Hispanic (All Races)	C50.9-Breast, NOS	Well differentiated; Grade I	Left - origin of primary	ILC	ILC	T2	N1	no surgery	None/Unknown	No/Unknown	No systemic therapy and/or surgical procedures	0	0	Neoadjuvant therapy not given	not given	bone	Yes	No	No	No	no/unknown	no/unknown	HR+/HER2-	Positive	Positive	Negative	Alive	39	Complete dates are available and there are more than 0 days of survival	0
1417561	Married	70000+	43	40-49	One primary only	1	Yes	Yes	2015	Black	Non-Spanish-Hispanic-Latino	Non-Hispanic Black	C50.5-Lower-outer quadrant of breast	Well differentiated; Grade I	Left - origin of primary	ILC	ILC	T2	N0	no surgery	None/Unknown	No/Unknown	No systemic therapy and/or surgical procedures			Neoadjuvant therapy not given	not given	bone+liver	Yes	No	Yes	No	no/unknown	no/unknown	HR+/HER2-	Positive	Positive	Negative	Alive	1	Incomplete dates are available and there cannot be zero days of follow-up	0
1418574	Single (never married)	70000+	56	50-59	One primary only	1	Yes	Yes	2016	White	Non-Spanish-Hispanic-Latino	Non-Hispanic White	C50.9-Breast, NOS	Unknown	Left - origin of primary	OTHER	OTHER	TX	N0	no surgery	YES	Yes	No systemic therapy and/or surgical procedures	0	0	Neoadjuvant therapy not given	not given	bone+brain	Yes	Yes	No	No	no/unknown	Yes; distant mets in known site(s) other than bone, brain, liver, lung, dist LN	HR+/HER2-	Positive	Negative	Negative	Breast	12	Complete dates are available and there are more than 0 days of survival	1
1420653	Single (never married)	70000+	45	40-49	One primary only	1	Yes	Yes	2016	Black	Non-Spanish-Hispanic-Latino	Non-Hispanic Black	C50.4-Upper-outer quadrant of breast	Poorly differentiated; Grade III	Left - origin of primary	IDC	IDC	T2	N3NOS	no surgery	YES	Yes	Systemic therapy after surgery	0	0	Not documented; Not assessed or unknown if assessed	NA	bone+liver+brain	Yes	Yes	Yes	No	no/unknown	no/unknown	HR-/HER2-	Negative	Negative	Negative	Breast	20	Complete dates are available and there are more than 0 days of survival	1
1421509	other	70000+	41	40-49	One primary only	1	Yes	Yes	2016	White	Non-Spanish-Hispanic-Latino	Non-Hispanic White	C50.4-Upper-outer quadrant of breast	Moderately differentiated; Grade II	Right - origin of primary	IDC	IDC	T3	N0	mastectomy(with)	YES	Yes	Systemic therapy before surgery	1	>=1	Stated as partial response (PR)	PR	bone	Yes	No	No	No	no/unknown	no/unknown	HR+/HER2-	Positive	Positive	Negative	Alive	37	Complete dates are available and there are more than 0 days of survival	0
1422535	Married	70000+	74	70-79	One primary only	1	Yes	Yes	2016	White	Non-Spanish-Hispanic-Latino	Non-Hispanic White	C50.9-Breast, NOS	Poorly differentiated; Grade III	Right - origin of primary	IDC	IDC	T4a	N2a	no surgery	YES	No/Unknown	No systemic therapy and/or surgical procedures	0	0	Neoadjuvant therapy not given	not given	bone+liver	Yes	No	Yes	No	Yes; distant lymph node metastases	no/unknown		Negative	Negative	Borderline/Unknown	Breast	3	Complete dates are available and there are more than 0 days of survival	1
1422715	other	70000+	52	50-59	One primary only	1	Yes	Yes	2016	White	Non-Spanish-Hispanic-Latino	Non-Hispanic White	C50.4-Upper-outer quadrant of breast	Moderately differentiated; Grade II	Left - origin of primary	ILC	ILC	T1c	N1	no surgery	YES	Yes	No systemic therapy and/or surgical procedures	0	0	Neoadjuvant therapy not given	not given	bone+DLN	Yes	No	No	No	Yes; distant lymph node metastases	no/unknown	HR+/HER2-	Positive	Positive	Negative	Breast	29	Complete dates are available and there are more than 0 days of survival	1
1426053	Single (never married)	70000+	56	50-59	One primary only	1	Yes	Yes	2016	Asian or Pacific Islander	Non-Spanish-Hispanic-Latino	Non-Hispanic Asian or Pacific Islander	C50.9-Breast, NOS	Poorly differentiated; Grade III	Right - origin of primary	IDC	IDC	T3	N3a	mastectomy(without)	YES	Yes	Systemic therapy after surgery	1	>=1	Neoadjuvant therapy not given	not given	bone+brain	Yes	Yes	No	Yes	Yes; distant lymph node metastases	Yes; distant mets in known site(s) other than bone, brain, liver, lung, dist LN	HR+/HER2-	Positive	Positive	Negative	Breast	15	Complete dates are available and there are more than 0 days of survival	1
1426719	Married	70000+	63	60-69	One primary only	1	Yes	Yes	2016	Asian or Pacific Islander	Non-Spanish-Hispanic-Latino	Non-Hispanic Asian or Pacific Islander	C50.4-Upper-outer quadrant of breast	Unknown	Left - origin of primary	IDC	IDC	T2	N1	no surgery	None/Unknown	No/Unknown	No systemic therapy and/or surgical procedures	0	0	Neoadjuvant therapy not given	not given	bone	Yes	No	No	No	no/unknown	no/unknown	HR+/HER2-	Positive	Positive	Negative	Breast	4	Complete dates are available and there are more than 0 days of survival	1
1426999	Single (never married)	70000+	87	80+	One primary only	1	Yes	Yes	2016	Black	Non-Spanish-Hispanic-Latino	Non-Hispanic Black	C50.8-Overlapping lesion of breast	Poorly differentiated; Grade III	Right - origin of primary	IDC	IDC	T3	N1	no surgery	None/Unknown	No/Unknown	No systemic therapy and/or surgical procedures			Neoadjuvant therapy not given	not given	bone+lung	Yes	No	No	Yes	Yes; distant lymph node metastases	no/unknown	HR-/HER2-	Negative	Negative	Negative	Breast	4	Complete dates are available and there are more than 0 days of survival	1
1427139	other	70000+	70	70-79	One primary only	1	Yes	Yes	2016	Black	Non-Spanish-Hispanic-Latino	Non-Hispanic Black	C50.4-Upper-outer quadrant of breast	Moderately differentiated; Grade II	Right - origin of primary	IDC	IDC	T2	N1	no surgery	None/Unknown	Yes	No systemic therapy and/or surgical procedures	2	>=1	Neoadjuvant therapy not given	not given	bone+lung	Yes	No	No	Yes	no/unknown	no/unknown	HR+/HER2+	Positive	Negative	Positive	Alive	39	Complete dates are available and there are more than 0 days of survival	0
1427521	other	70000+	76	70-79	One primary only	1	Yes	Yes	2017	White	Non-Spanish-Hispanic-Latino	Non-Hispanic White	C50.9-Breast, NOS	Unknown	Left - origin of primary	IDC	IDC	T4b	N3b	no surgery	YES	Yes	Systemic therapy after surgery	0	0	Neoadjuvant therapy not given	not given	bone+brain	Yes	Yes	No	No	no/unknown	no/unknown	HR-/HER2-	Negative	Negative	Negative	Breast	14	Complete dates are available and there are more than 0 days of survival	1
1427919	Married	70000+	92	80+	One primary only	1	Yes	Yes	2016	White	Non-Spanish-Hispanic-Latino	Non-Hispanic White	C50.4-Upper-outer quadrant of breast	Poorly differentiated; Grade III	Right - origin of primary	IDC	IDC	T3	N2NOS	mastectomy(without)	None/Unknown	No/Unknown	Systemic therapy after surgery	1	>=1	Neoadjuvant therapy not given	not given	bone+lung	Yes	No	No	Yes	Yes; distant lymph node metastases	Yes; distant mets in known site(s) other than bone, brain, liver, lung, dist LN	HR+/HER2-	Positive	Positive	Negative	Breast	24	Complete dates are available and there are more than 0 days of survival	1
1428593	Married	70000+	36	<40	One primary only	1	Yes	Yes	2016	Asian or Pacific Islander	Non-Spanish-Hispanic-Latino	Non-Hispanic Asian or Pacific Islander	C50.3-Lower-inner quadrant of breast	Moderately differentiated; Grade II	Right - origin of primary	IDC	IDC	T2	N1	partial mastectomy	YES	Yes	Systemic therapy both before and after surgery	1	>=1	Stated as response to treatment, but not noted if complete or partial	CR or PR	bone	Yes	No	No	No	no/unknown	no/unknown	HR+/HER2-	Positive	Positive	Negative	Alive	36	Complete dates are available and there are more than 0 days of survival	0
1429266	Single (never married)	70000+	46	40-49	One primary only	1	Yes	Yes	2016	Black	Non-Spanish-Hispanic-Latino	Non-Hispanic Black	C50.9-Breast, NOS	Moderately differentiated; Grade II	Left - origin of primary	ILC	ILC	T1c	N1	no surgery	YES	Yes	Systemic therapy after surgery	0	0	Neoadjuvant therapy not given	not given	bone+liver+brain	Yes	Yes	Yes	No	Yes; distant lymph node metastases	no/unknown	HR+/HER2-	Positive	Positive	Negative	Breast	4	Complete dates are available and there are more than 0 days of survival	1
1430820	Single (never married)	70000+	75	70-79	One primary only	1	Yes	Yes	2016	White	Non-Spanish-Hispanic-Latino	Non-Hispanic White	C50.9-Breast, NOS	Moderately differentiated; Grade II	Left - origin of primary	IDC	IDC	T4b	N2a	no surgery	None/Unknown	No/Unknown	No systemic therapy and/or surgical procedures	1	>=1	Neoadjuvant therapy not given	not given	bone	Yes	No	No	No	no/unknown	no/unknown		Positive	Negative	Borderline/Unknown	Breast	7	Complete dates are available and there are more than 0 days of survival	1
1431154	Married	70000+	56	50-59	One primary only	1	Yes	Yes	2017	White	Non-Spanish-Hispanic-Latino	Non-Hispanic White	C50.8-Overlapping lesion of breast	Moderately differentiated; Grade II	Right - origin of primary	IDC	IDC	T3	NX	no surgery	YES	Yes	Systemic therapy after surgery	0	0	Neoadjuvant therapy not given	not given	bone+liver	Yes	No	Yes	No	Yes; distant lymph node metastases	no/unknown	HR+/HER2-	Positive	Positive	Negative	Breast	14	Complete dates are available and there are more than 0 days of survival	1
1431293	other	70000+	65	60-69	One primary only	1	Yes	Yes	2017	White	Non-Spanish-Hispanic-Latino	Non-Hispanic White	C50.9-Breast, NOS	Unknown	Right - origin of primary	Adenocarcinoma	OTHER	T4b	N1	no surgery	None/Unknown	Yes	No systemic therapy and/or surgical procedures	0	0	Neoadjuvant therapy not given	not given	bone+lung	Yes	No	No	Yes	Yes; distant lymph node metastases	Yes; distant mets in known site(s) other than bone, brain, liver, lung, dist LN	HR+/HER2-	Positive	Positive	Negative	Alive	35	Complete dates are available and there are more than 0 days of survival	0
1432040	Married	70000+	34	<40	One primary only	1	Yes	Yes	2016	Black	Non-Spanish-Hispanic-Latino	Non-Hispanic Black	C50.9-Breast, NOS	Unknown	Left - origin of primary	OTHER	OTHER	T4d	NX	no surgery	None/Unknown	Yes	No systemic therapy and/or surgical procedures	2	>=1	Neoadjuvant therapy not given	not given	bone+lung	Yes	No	No	Yes	Yes; distant lymph node metastases	no/unknown	HR+/HER2+	Positive	Positive	Positive	Alive	38	Complete dates are available and there are more than 0 days of survival	0
1432561	Married	70000+	75	70-79	One primary only	1	Yes	Yes	2016	White	Spanish-Hispanic-Latino	Hispanic (All Races)	C50.9-Breast, NOS	Poorly differentiated; Grade III	Right - origin of primary	IDC	IDC	TX	N1	no surgery	None/Unknown	Yes	No systemic therapy and/or surgical procedures	1	>=1	Not documented; Not assessed or unknown if assessed	NA	bone	Yes	No	No	No	no/unknown	no/unknown	HR+/HER2-	Positive	Negative	Negative	Breast	17	Complete dates are available and there are more than 0 days of survival	1
1432646	Single (never married)	70000+	72	70-79	One primary only	1	Yes	Yes	2016	White	Non-Spanish-Hispanic-Latino	Non-Hispanic White	C50.9-Breast, NOS	Unknown	Right - origin of primary	Adenocarcinoma	OTHER	T4c	N1	no surgery	YES	Yes	No systemic therapy and/or surgical procedures	1	>=1	Neoadjuvant therapy not given	not given	bone+lung	Yes	No	No	Yes	no/unknown	no/unknown	HR+/HER2-	Positive	Negative	Negative	Breast	23	Complete dates are available and there are more than 0 days of survival	1
1432754	Married	70000+	61	60-69	One primary only	1	Yes	Yes	2017	White	Non-Spanish-Hispanic-Latino	Non-Hispanic White	C50.8-Overlapping lesion of breast	Well differentiated; Grade I	Right - origin of primary	ILC	ILC	T1b	N0	no surgery	YES	Yes	No systemic therapy and/or surgical procedures	1	>=1	Neoadjuvant therapy not given	not given	bone+other	Yes	No	No	No	no/unknown	Yes; distant mets in known site(s) other than bone, brain, liver, lung, dist LN	HR+/HER2-	Positive	Positive	Negative	Alive	34	Complete dates are available and there are more than 0 days of survival	0
1432888	other	70000+	63	60-69	One primary only	1	Yes	Yes	2016	White	Non-Spanish-Hispanic-Latino	Non-Hispanic White	C50.9-Breast, NOS	Unknown	Right - origin of primary	OTHER	OTHER	TX	NX	no surgery	None/Unknown	No/Unknown	No systemic therapy and/or surgical procedures			Neoadjuvant therapy not given	not given	bone	Yes	No	No	No	no/unknown	no/unknown		Borderline/Unknown	Borderline/Unknown	Borderline/Unknown	Breast	0	Complete dates are available and there are 0 days of survival	1
1433784	other	70000+	89	80+	One primary only	1	Yes	Yes	2017	White	Non-Spanish-Hispanic-Latino	Non-Hispanic White	C50.9-Breast, NOS	Well differentiated; Grade I	Right - origin of primary	IDC	IDC	T2	N0	no surgery	None/Unknown	No/Unknown	No systemic therapy and/or surgical procedures	0	0	Neoadjuvant therapy not given	not given	bone+lung	Yes	No	No	Yes	no/unknown	no/unknown		Positive	Positive	Borderline/Unknown	Breast	17	Complete dates are available and there are more than 0 days of survival	1
1434157	other	70000+	67	60-69	One primary only	1	Yes	Yes	2017	Asian or Pacific Islander	Non-Spanish-Hispanic-Latino	Non-Hispanic Asian or Pacific Islander	C50.9-Breast, NOS	Unknown	Right - origin of primary	IDC	IDC	T4b	N2NOS	no surgery	None/Unknown	No/Unknown	No systemic therapy and/or surgical procedures			Neoadjuvant therapy not given	not given	bone+liver	Yes	No	Yes	No	no/unknown	no/unknown	HR+/HER2+	Negative	Positive	Positive	Breast	3	Complete dates are available and there are more than 0 days of survival	1
1434588	other	70000+	77	70-79	One primary only	1	Yes	Yes	2015	Asian or Pacific Islander	Non-Spanish-Hispanic-Latino	Non-Hispanic Asian or Pacific Islander	C50.9-Breast, NOS	Unknown	Left - origin of primary	Neoplasm malignant	OTHER	TX	N3NOS	no surgery	None/Unknown	No/Unknown	No systemic therapy and/or surgical procedures			Neoadjuvant therapy not given	not given	bone+liver	Yes	No	Yes	No	no/unknown	no/unknown		Borderline/Unknown	Borderline/Unknown	Borderline/Unknown	Breast	0	Complete dates are available and there are more than 0 days of survival	1
1434653	Married	70000+	57	50-59	One primary only	1	Yes	Yes	2017	White	Non-Spanish-Hispanic-Latino	Non-Hispanic White	C50.8-Overlapping lesion of breast	Moderately differentiated; Grade II	Right - origin of primary	IDC	IDC	T3	N0	no surgery	YES	No/Unknown	No systemic therapy and/or surgical procedures	1	>=1	Neoadjuvant therapy not given	not given	bone	Yes	No	No	No	no/unknown	no/unknown	HR+/HER2-	Positive	Positive	Negative	Alive	34	Complete dates are available and there are more than 0 days of survival	0
1435422	Single (never married)	70000+	55	50-59	One primary only	1	Yes	Yes	2016	Asian or Pacific Islander	Non-Spanish-Hispanic-Latino	Non-Hispanic Asian or Pacific Islander	C50.9-Breast, NOS	Well differentiated; Grade I	Right - origin of primary	OTHER	OTHER	T3	N1	no surgery	YES	No/Unknown	Systemic therapy after surgery	1	>=1	Neoadjuvant therapy not given	not given	bone	Yes	No	No	No	no/unknown	no/unknown	HR+/HER2-	Positive	Positive	Negative	Breast	27	Complete dates are available and there are more than 0 days of survival	1
1436045	other	70000+	89	80+	One primary only	1	Yes	Yes	2015	White	Non-Spanish-Hispanic-Latino	Non-Hispanic White	C50.5-Lower-outer quadrant of breast	Poorly differentiated; Grade III	Right - origin of primary	IDC	IDC	T4b	N1a	no surgery	None/Unknown	No/Unknown	Systemic therapy after surgery	0	0	Not documented; Not assessed or unknown if assessed	NA	bone	Yes	No	No	No	no/unknown	no/unknown		Positive	Positive	Borderline/Unknown	Alive	57	Complete dates are available and there are more than 0 days of survival	0
1436216	Married	70000+	63	60-69	One primary only	1	Yes	Yes	2017	Asian or Pacific Islander	Non-Spanish-Hispanic-Latino	Non-Hispanic Asian or Pacific Islander	C50.9-Breast, NOS	Well differentiated; Grade I	Left - origin of primary	IDC	IDC	T3	N1	partial mastectomy	YES	Yes	Systemic therapy before surgery	1	>=1	Not documented; Not assessed or unknown if assessed	NA	bone	Yes	No	No	No	no/unknown	no/unknown	HR+/HER2-	Positive	Positive	Negative	Alive	35	Complete dates are available and there are more than 0 days of survival	0
1436582	Single (never married)	70000+	35	<40	One primary only	1	Yes	Yes	2017	Black	Non-Spanish-Hispanic-Latino	Non-Hispanic Black	C50.4-Upper-outer quadrant of breast	Moderately differentiated; Grade II	Left - origin of primary	ILC	ILC	T4b	N3c	no surgery	None/Unknown	Yes	No systemic therapy and/or surgical procedures	1	>=1	Neoadjuvant therapy not given	not given	bone+liver	Yes	No	Yes	No	Yes; distant lymph node metastases	Yes; distant mets in known site(s) other than bone, brain, liver, lung, dist LN	HR+/HER2-	Positive	Negative	Negative	Ovary	35	Complete dates are available and there are more than 0 days of survival	1
1436640	other	70000+	74	70-79	One primary only	1	Yes	Yes	2017	Asian or Pacific Islander	Non-Spanish-Hispanic-Latino	Non-Hispanic Asian or Pacific Islander	C50.9-Breast, NOS	Moderately differentiated; Grade II	Right - origin of primary	IDC	IDC	T4b	N3c	no surgery	None/Unknown	No/Unknown	No systemic therapy and/or surgical procedures	2	>=1	Neoadjuvant therapy not given	not given	bone+lung	Yes	No	No	Yes	Yes; distant lymph node metastases	no/unknown	HR+/HER2-	Positive	Positive	Negative	Alive	34	Complete dates are available and there are more than 0 days of survival	0
1436870	Single (never married)	70000+	41	40-49	One primary only	1	Yes	Yes	2017	White	Non-Spanish-Hispanic-Latino	Non-Hispanic White	C50.4-Upper-outer quadrant of breast	Poorly differentiated; Grade III	Right - origin of primary	IDC	IDC	T2	N0	no surgery	YES	No/Unknown	No systemic therapy and/or surgical procedures	1	>=1	Neoadjuvant therapy not given	not given	bone	Yes	No	No	No	no/unknown	no/unknown	HR+/HER2-	Positive	Positive	Negative	Alive	35	Complete dates are available and there are more than 0 days of survival	0
1437015	other	70000+	57	50-59	One primary only	1	Yes	Yes	2017	Asian or Pacific Islander	Non-Spanish-Hispanic-Latino	Non-Hispanic Asian or Pacific Islander	C50.1-Central portion of breast	Moderately differentiated; Grade II	Left - origin of primary	IDC	IDC	T4b	N1	mastectomy(without)	YES	Yes	Systemic therapy after surgery	0	0	Neoadjuvant therapy not given	not given	bone	Yes	No	No	No	no/unknown	no/unknown	HR+/HER2-	Positive	Positive	Negative	Alive	35	Complete dates are available and there are more than 0 days of survival	0
1437851	other	70000+	89	80+	One primary only	1	Yes	Yes	2017	White	Non-Spanish-Hispanic-Latino	Non-Hispanic White	C50.8-Overlapping lesion of breast	Moderately differentiated; Grade II	Right - origin of primary	IDC	IDC	T1c	NX	no surgery	YES	Yes	No systemic therapy and/or surgical procedures	0	0	Stated as partial response (PR)	PR	bone+lung	Yes	No	No	Yes	no/unknown	no/unknown	HR+/HER2-	Positive	Positive	Negative	Alive	29	Complete dates are available and there are more than 0 days of survival	0
1438286	other	70000+	66	60-69	One primary only	1	Yes	Yes	2017	White	Non-Spanish-Hispanic-Latino	Non-Hispanic White	C50.8-Overlapping lesion of breast	Poorly differentiated; Grade III	Bilateral, single primary	IDC	IDC	T4b	N3c	no surgery	YES	Yes	No systemic therapy and/or surgical procedures	1	>=1	Neoadjuvant therapy not given	not given	bone+lung+liver	Yes	No	Yes	Yes	Yes; distant lymph node metastases	Yes; distant mets in known site(s) other than bone, brain, liver, lung, dist LN	HR+/HER2-	Positive	Positive	Negative	Breast	4	Complete dates are available and there are more than 0 days of survival	1
1438762	Married	70000+	69	60-69	One primary only	1	Yes	Yes	2017	Asian or Pacific Islander	Non-Spanish-Hispanic-Latino	Non-Hispanic Asian or Pacific Islander	C50.9-Breast, NOS	Poorly differentiated; Grade III	Right - origin of primary	IDC	IDC	T3	N3c	no surgery	None/Unknown	Yes	Systemic therapy after surgery	1	>=1	Neoadjuvant therapy not given	not given	bone	Yes	No	No	No	no/unknown	no/unknown	HR+/HER2-	Positive	Positive	Negative	Alive	35	Complete dates are available and there are more than 0 days of survival	0
1439283	Married	70000+	48	40-49	One primary only	1	Yes	Yes	2017	Asian or Pacific Islander	Non-Spanish-Hispanic-Latino	Non-Hispanic Asian or Pacific Islander	C50.4-Upper-outer quadrant of breast	Poorly differentiated; Grade III	Right - origin of primary	IDC	IDC	T3	N1	mastectomy(without)	None/Unknown	Yes	Systemic therapy both before and after surgery	1	>=1	Stated as partial response (PR)	PR	bone	Yes	No	No	No	no/unknown	no/unknown	HR+/HER2+	Positive	Positive	Positive	Alive	33	Complete dates are available and there are more than 0 days of survival	0
1439586	Married	70000+	68	60-69	One primary only	1	Yes	Yes	2015	Asian or Pacific Islander	Non-Spanish-Hispanic-Latino	Non-Hispanic Asian or Pacific Islander	C50.8-Overlapping lesion of breast	Unknown	Left - origin of primary	OTHER	OTHER	T3	N3NOS	no surgery	None/Unknown	No/Unknown	No systemic therapy and/or surgical procedures			Neoadjuvant therapy not given	not given	bone+lung	Yes	No	No	Yes	no/unknown	no/unknown		Borderline/Unknown	Borderline/Unknown	Borderline/Unknown	Breast	0	Complete dates are available and there are more than 0 days of survival	1
1439849	other	70000+	45	40-49	One primary only	1	Yes	Yes	2017	White	Non-Spanish-Hispanic-Latino	Non-Hispanic White	C50.3-Lower-inner quadrant of breast	Moderately differentiated; Grade II	Left - origin of primary	IDC	IDC	T2	N2NOS	partial mastectomy	None/Unknown	No/Unknown	Systemic therapy after surgery	0	0	Neoadjuvant therapy not given	not given	bone+lung+liver	Yes	No	Yes	Yes	no/unknown	no/unknown	HR+/HER2-	Positive	Positive	Negative	Alive	35	Complete dates are available and there are more than 0 days of survival	0
1440491	other	70000+	64	60-69	One primary only	1	Yes	Yes	2014	White	Non-Spanish-Hispanic-Latino	Non-Hispanic White	C50.9-Breast, NOS	Moderately differentiated; Grade II	Left - origin of primary	IDC/ILC MIXED OTHER	IDC/ILC MIXED OTHER	TX	N3NOS	no surgery	None/Unknown	No/Unknown	No systemic therapy and/or surgical procedures	1	>=1	Not documented; Not assessed or unknown if assessed	NA	bone	Yes	No	No	No	no/unknown	no/unknown	HR+/HER2-	Positive	Positive	Negative	Breast	43	Complete dates are available and there are more than 0 days of survival	1
1440871	Married	70000+	84	80+	One primary only	1	Yes	Yes	2016	White	Non-Spanish-Hispanic-Latino	Non-Hispanic White	C50.9-Breast, NOS	Poorly differentiated; Grade III	Left - origin of primary	IDC	IDC	T4NOS	N1	no surgery	YES	No/Unknown	No systemic therapy and/or surgical procedures	0	0	Neoadjuvant therapy not given	not given	bone+brain	Yes	Yes	No	No	Yes; distant lymph node metastases	no/unknown	HR+/HER2-	Positive	Negative	Negative	Alive	11	Complete dates are available and there are more than 0 days of survival	0
1441355	Married	70000+	60	60-69	One primary only	1	Yes	Yes	2017	White	Non-Spanish-Hispanic-Latino	Non-Hispanic White	C50.8-Overlapping lesion of breast	Moderately differentiated; Grade II	Left - origin of primary	IDC	IDC	T4NOS	N3b	no surgery	None/Unknown	Yes	No systemic therapy and/or surgical procedures	1	>=1	Neoadjuvant therapy not given	not given	bone	Yes	No	No	No	no/unknown	no/unknown	HR+/HER2-	Positive	Positive	Negative	Alive	32	Complete dates are available and there are more than 0 days of survival	0
1441540	other	70000+	52	50-59	One primary only	1	Yes	Yes	2016	Black	Non-Spanish-Hispanic-Latino	Non-Hispanic Black	C50.4-Upper-outer quadrant of breast	Unknown	Right - origin of primary	IDC	IDC	T4a	N3b	no surgery	YES	No/Unknown	No systemic therapy and/or surgical procedures	1	>=1	Neoadjuvant therapy not given	not given	bone+liver	Yes	No	Yes	No	Yes; distant lymph node metastases	no/unknown	HR+/HER2-	Positive	Positive	Negative	Alive	31	Complete dates are available and there are more than 0 days of survival	0
1441713	Married	70000+	71	70-79	One primary only	1	Yes	Yes	2017	Asian or Pacific Islander	Non-Spanish-Hispanic-Latino	Non-Hispanic Asian or Pacific Islander	C50.4-Upper-outer quadrant of breast	Unknown	Right - origin of primary	OTHER	OTHER	T4d	N1	no surgery	None/Unknown	Yes	No systemic therapy and/or surgical procedures	0	0	Not documented; Not assessed or unknown if assessed	NA	bone+liver	Yes	No	Yes	No	Yes; distant lymph node metastases	no/unknown	HR-/HER2+	Negative	Negative	Positive	Alive	32	Complete dates are available and there are more than 0 days of survival	0
1442144	Single (never married)	70000+	56	50-59	One primary only	1	Yes	Yes	2017	Asian or Pacific Islander	Non-Spanish-Hispanic-Latino	Non-Hispanic Asian or Pacific Islander	C50.2-Upper-inner quadrant of breast	Unknown	Right - origin of primary	Adenocarcinoma	OTHER	T2	N1	no surgery	YES	No/Unknown	Systemic therapy before surgery	1	>=1	Neoadjuvant therapy not given	not given	bone+liver	Yes	No	Yes	No	Yes; distant lymph node metastases	no/unknown	HR+/HER2-	Positive	Positive	Negative	Alive	33	Complete dates are available and there are more than 0 days of survival	0
1445025	Married	70000+	78	70-79	One primary only	1	Yes	Yes	2017	White	Spanish-Hispanic-Latino	Hispanic (All Races)	C50.2-Upper-inner quadrant of breast	Unknown	Right - origin of primary	OTHER	OTHER	T3	N0	no surgery	None/Unknown	No/Unknown	No systemic therapy and/or surgical procedures			Neoadjuvant therapy not given	not given	bone	Yes	No	No	No	no/unknown	no/unknown	HR+/HER2-	Positive	Positive	Negative	Breast	2	Complete dates are available and there are more than 0 days of survival	1
1445199	Married	70000+	36	<40	One primary only	1	Yes	Yes	2017	White	Non-Spanish-Hispanic-Latino	Non-Hispanic White	C50.9-Breast, NOS	Unknown	Right - origin of primary	IDC	IDC	Blank(s)	Blank(s)	no surgery	None/Unknown	Yes	No systemic therapy and/or surgical procedures	0	0	Neoadjuvant therapy not given	not given	bone+liver	Yes	No	Yes	No	Yes; distant lymph node metastases	no/unknown	HR+/HER2+	Positive	Negative	Positive	Alive	7	Complete dates are available and there are more than 0 days of survival	0
1445809	Married	70000+	87	80+	One primary only	1	Yes	Yes	2017	Black	Non-Spanish-Hispanic-Latino	Non-Hispanic Black	C50.9-Breast, NOS	Unknown	Right - origin of primary	OTHER	OTHER	T4c	N1	no surgery	None/Unknown	No/Unknown	No systemic therapy and/or surgical procedures			Neoadjuvant therapy not given	not given	bone+lung	Yes	No	No	Yes	no/unknown	Yes; distant mets in known site(s) other than bone, brain, liver, lung, dist LN		Borderline/Unknown	Borderline/Unknown	Borderline/Unknown	Breast	0	Complete dates are available and there are more than 0 days of survival	1
1446436	Single (never married)	70000+	55	50-59	One primary only	1	Yes	Yes	2017	White	Spanish-Hispanic-Latino	Hispanic (All Races)	C50.9-Breast, NOS	Poorly differentiated; Grade III	Left - origin of primary	IDC	IDC	T2	N1	no surgery	YES	Yes	No systemic therapy and/or surgical procedures	1	>=1	Neoadjuvant therapy not given	not given	bone+liver+lung+brain	Yes	Yes	Yes	Yes	no/unknown	no/unknown	HR+/HER2+	Positive	Positive	Positive	Breast	3	Complete dates are available and there are more than 0 days of survival	1
1447128	Married	70000+	33	<40	One primary only	1	Yes	Yes	2017	White	Spanish-Hispanic-Latino	Hispanic (All Races)	C50.4-Upper-outer quadrant of breast	Moderately differentiated; Grade II	Left - origin of primary	IDC	IDC	T1c	N1	mastectomy(with)	None/Unknown	Yes	Systemic therapy both before and after surgery	0	0	Not documented; Not assessed or unknown if assessed	NA	bone	Yes	No	No	No	no/unknown	no/unknown	HR+/HER2+	Positive	Positive	Positive	Alive	32	Complete dates are available and there are more than 0 days of survival	0
1448162	Married	70000+	67	60-69	One primary only	1	Yes	Yes	2017	White	Non-Spanish-Hispanic-Latino	Non-Hispanic White	C50.9-Breast, NOS	Well differentiated; Grade I	Right - origin of primary	ILC	ILC	T3	N0	no surgery	None/Unknown	Yes	No systemic therapy and/or surgical procedures	2	>=1	Neoadjuvant therapy not given	not given	bone	Yes	No	No	No	no/unknown	no/unknown	HR+/HER2-	Positive	Negative	Negative	Alive	31	Complete dates are available and there are more than 0 days of survival	0
1448349	Married	70000+	77	70-79	One primary only	1	Yes	Yes	2017	White	Non-Spanish-Hispanic-Latino	Non-Hispanic White	C50.4-Upper-outer quadrant of breast	Moderately differentiated; Grade II	Left - origin of primary	IDC	IDC	T3	N1	no surgery	None/Unknown	Yes	Systemic therapy after surgery	0	0	Not documented; Not assessed or unknown if assessed	NA	bone	Yes	No	No	No	no/unknown	no/unknown	HR+/HER2-	Positive	Positive	Negative	Alive	30	Complete dates are available and there are more than 0 days of survival	0
1448529	Married	70000+	55	50-59	One primary only	1	Yes	Yes	2017	White	Non-Spanish-Hispanic-Latino	Non-Hispanic White	C50.9-Breast, NOS	Poorly differentiated; Grade III	Left - origin of primary	ILC	ILC	T4a	N1	no surgery	YES	Yes	Systemic therapy after surgery	0	0	Stated as partial response (PR)	PR	bone+liver	Yes	No	Yes	No	no/unknown	no/unknown	HR+/HER2+	Positive	Negative	Positive	Alive	31	Complete dates are available and there are more than 0 days of survival	0
1449224	Married	70000+	59	50-59	One primary only	1	Yes	Yes	2017	Asian or Pacific Islander	Non-Spanish-Hispanic-Latino	Non-Hispanic Asian or Pacific Islander	C50.9-Breast, NOS	Unknown	Left - origin of primary	ILC	ILC	T4d	N1	no surgery	None/Unknown	Yes	No systemic therapy and/or surgical procedures	1	>=1	Not documented; Not assessed or unknown if assessed	NA	bone+other	Yes	No	No	No	no/unknown	Yes; distant mets in known site(s) other than bone, brain, liver, lung, dist LN	HR+/HER2-	Positive	Positive	Negative	Breast	6	Complete dates are available and there are more than 0 days of survival	1
1449237	Married	70000+	50	50-59	One primary only	1	Yes	Yes	2017	White	Spanish-Hispanic-Latino	Hispanic (All Races)	C50.9-Breast, NOS	Unknown	Left - origin of primary	IDC	IDC	TX	N1	no surgery	YES	Yes	Systemic therapy after surgery	0	0	Neoadjuvant therapy not given	not given	bone+brain	Yes	Yes	No	No	no/unknown	no/unknown	HR-/HER2+	Negative	Negative	Positive	Breast	16	Complete dates are available and there are more than 0 days of survival	1
1449308	Married	70000+	85	80+	One primary only	1	Yes	Yes	2017	Asian or Pacific Islander	Non-Spanish-Hispanic-Latino	Non-Hispanic Asian or Pacific Islander	C50.9-Breast, NOS	Poorly differentiated; Grade III	Left - origin of primary	IDC	IDC	T2	N1	no surgery	YES	No/Unknown	No systemic therapy and/or surgical procedures	1	>=1	Neoadjuvant therapy not given	not given	bone+brain	Yes	Yes	No	No	no/unknown	no/unknown	HR-/HER2-	Negative	Negative	Negative	Breast	1	Complete dates are available and there are more than 0 days of survival	1
1449673	Single (never married)	70000+	49	40-49	One primary only	1	Yes	Yes	2017	White	Non-Spanish-Hispanic-Latino	Non-Hispanic White	C50.8-Overlapping lesion of breast	Moderately differentiated; Grade II	Left - origin of primary	IDC	IDC	T2	N1	no surgery	None/Unknown	Yes	Systemic therapy after surgery	0	0	Neoadjuvant therapy not given	not given	bone	Yes	No	No	No	no/unknown	no/unknown	HR+/HER2-	Positive	Positive	Negative	Alive	33	Complete dates are available and there are more than 0 days of survival	0
1450521	other	70000+	82	80+	One primary only	1	Yes	Yes	2017	Asian or Pacific Islander	Non-Spanish-Hispanic-Latino	Non-Hispanic Asian or Pacific Islander	C50.9-Breast, NOS	Moderately differentiated; Grade II	Left - origin of primary	IDC	IDC	T4NOS	N2b	mastectomy(without)	YES	No/Unknown	Systemic therapy both before and after surgery	0	0	Neoadjuvant therapy not given	not given	bone+lung	Yes	No	No	Yes	no/unknown	no/unknown	HR+/HER2-	Positive	Positive	Negative	Alive	27	Complete dates are available and there are more than 0 days of survival	0
1451272	Married	70000+	59	50-59	One primary only	1	Yes	Yes	2017	Asian or Pacific Islander	Non-Spanish-Hispanic-Latino	Non-Hispanic Asian or Pacific Islander	C50.4-Upper-outer quadrant of breast	Well differentiated; Grade I	Left - origin of primary	IDC	IDC	T2	N1b	partial mastectomy	YES	Yes	Systemic therapy both before and after surgery	1	>=1	Neoadjuvant therapy not given	not given	bone	Yes	No	No	No	no/unknown	no/unknown	HR+/HER2-	Positive	Positive	Negative	Alive	30	Complete dates are available and there are more than 0 days of survival	0
1452561	Married	70000+	36	<40	One primary only	1	Yes	Yes	2017	Asian or Pacific Islander	Non-Spanish-Hispanic-Latino	Non-Hispanic Asian or Pacific Islander	C50.2-Upper-inner quadrant of breast	Poorly differentiated; Grade III	Right - origin of primary	IDC	IDC	T2	N0	no surgery	YES	Yes	No systemic therapy and/or surgical procedures	0	0	Not documented; Not assessed or unknown if assessed	NA	bone	Yes	No	No	No	no/unknown	no/unknown	HR+/HER2-	Positive	Positive	Negative	Alive	28	Complete dates are available and there are more than 0 days of survival	0
1453390	Married	70000+	70	70-79	One primary only	1	Yes	Yes	2017	White	Non-Spanish-Hispanic-Latino	Non-Hispanic White	C50.8-Overlapping lesion of breast	Moderately differentiated; Grade II	Left - origin of primary	ILC	ILC	T1c	N1c	partial mastectomy	YES	No/Unknown	Systemic therapy after surgery	1	>=1	Neoadjuvant therapy not given	not given	bone	Yes	No	No	No	no/unknown	no/unknown	HR+/HER2-	Positive	Positive	Negative	Alive	29	Complete dates are available and there are more than 0 days of survival	0
1453479	Single (never married)	70000+	60	60-69	One primary only	1	Yes	Yes	2017	Asian or Pacific Islander	Non-Spanish-Hispanic-Latino	Non-Hispanic Asian or Pacific Islander	C50.9-Breast, NOS	Poorly differentiated; Grade III	Left - origin of primary	IDC	IDC	T4a	N3a	mastectomy(without)	None/Unknown	Yes	Systemic therapy both before and after surgery	1	>=1	Stated as partial response (PR)	PR	bone+lung	Yes	No	No	Yes	no/unknown	no/unknown	HR+/HER2-	Positive	Positive	Negative	Alive	30	Complete dates are available and there are more than 0 days of survival	0
1453560	other	70000+	75	70-79	One primary only	1	Yes	Yes	2017	Asian or Pacific Islander	Non-Spanish-Hispanic-Latino	Non-Hispanic Asian or Pacific Islander	C50.9-Breast, NOS	Unknown	Right - origin of primary	IDC	IDC	T4NOS	N2NOS	no surgery	None/Unknown	No/Unknown	Systemic therapy after surgery	0	0	Neoadjuvant therapy not given	not given	bone+DLN	Yes	No	No	No	Yes; distant lymph node metastases	no/unknown	HR+/HER2-	Positive	Positive	Negative	Alive	28	Complete dates are available and there are more than 0 days of survival	0
1453896	Single (never married)	70000+	76	70-79	One primary only	1	Yes	Yes	2017	White	Spanish-Hispanic-Latino	Hispanic (All Races)	C50.4-Upper-outer quadrant of breast	Poorly differentiated; Grade III	Left - origin of primary	IDC	IDC	T2	N1	no surgery	None/Unknown	Yes	No systemic therapy and/or surgical procedures	1	>=1	Neoadjuvant therapy not given	not given	bone+DLN	Yes	No	No	No	Yes; distant lymph node metastases	no/unknown	HR+/HER2-	Positive	Positive	Negative	Alive	29	Complete dates are available and there are more than 0 days of survival	0
1454852	Married	70000+	53	50-59	One primary only	1	Yes	Yes	2017	White	Non-Spanish-Hispanic-Latino	Non-Hispanic White	C50.4-Upper-outer quadrant of breast	Moderately differentiated; Grade II	Right - origin of primary	IDC	IDC	T2	N1	no surgery	None/Unknown	Yes	Systemic therapy after surgery	0	0	Stated as complete response (CR)	CR	bone	Yes	No	No	No	no/unknown	no/unknown	HR-/HER2+	Negative	Negative	Positive	Alive	4	Complete dates are available and there are more than 0 days of survival	0
1454910	Married	70000+	72	70-79	One primary only	1	Yes	Yes	2017	Asian or Pacific Islander	Non-Spanish-Hispanic-Latino	Non-Hispanic Asian or Pacific Islander	C50.9-Breast, NOS	Poorly differentiated; Grade III	Right - origin of primary	IDC	IDC	TX	N1	no surgery	None/Unknown	Yes	Systemic therapy after surgery	0	0	Stated as complete response (CR)	CR	bone+liver	Yes	No	Yes	No	no/unknown	no/unknown	HR-/HER2+	Negative	Negative	Positive	Alive	28	Complete dates are available and there are more than 0 days of survival	0
1455005	Married	70000+	74	70-79	One primary only	1	Yes	Yes	2017	White	Non-Spanish-Hispanic-Latino	Non-Hispanic White	C50.4-Upper-outer quadrant of breast	Well differentiated; Grade I	Left - origin of primary	IDC	IDC	T1c	N0	no surgery	None/Unknown	Yes	No systemic therapy and/or surgical procedures	1	>=1	Neoadjuvant therapy not given	not given	bone	Yes	No	No	No	no/unknown	no/unknown	HR+/HER2-	Positive	Negative	Negative	Breast	10	Complete dates are available and there are more than 0 days of survival	1
1455330	Single (never married)	70000+	52	50-59	One primary only	1	Yes	Yes	2017	American Indian/Alaska Native	Non-Spanish-Hispanic-Latino	Non-Hispanic American Indian/Alaska Native	C50.9-Breast, NOS	Unknown	Right - origin of primary	Adenocarcinoma	OTHER	T4c	N3c	no surgery	YES	Yes	No systemic therapy and/or surgical procedures	0	0	Neoadjuvant therapy not given	not given	bone+brain	Yes	Yes	No	Yes	no/unknown	Yes; distant mets in known site(s) other than bone, brain, liver, lung, dist LN	HR+/HER2+	Positive	Positive	Positive	Miscellaneous Malignant Cancer	4	Complete dates are available and there are more than 0 days of survival	1
1456947	other	70000+	82	80+	One primary only	1	Yes	Yes	2016	Asian or Pacific Islander	Non-Spanish-Hispanic-Latino	Non-Hispanic Asian or Pacific Islander	C50.4-Upper-outer quadrant of breast	Poorly differentiated; Grade III	Right - origin of primary	IDC	IDC	T3	N1	no surgery	YES	Yes	No systemic therapy and/or surgical procedures	1	>=1	Neoadjuvant therapy not given	not given	bone+other	Yes	No	No	No	no/unknown	Yes; distant mets in known site(s) other than bone, brain, liver, lung, dist LN	HR-/HER2-	Negative	Negative	Negative	Alive	3	Incomplete dates are available and there cannot be zero days of follow-up	0
1457704	other	70000+	69	60-69	One primary only	1	Yes	Yes	2017	White	Non-Spanish-Hispanic-Latino	Non-Hispanic White	C50.8-Overlapping lesion of breast	Moderately differentiated; Grade II	Left - origin of primary	IDC	IDC	T4b	NX	no surgery	None/Unknown	No/Unknown	No systemic therapy and/or surgical procedures			Neoadjuvant therapy not given	not given	bone+lung	Yes	No	No	Yes	no/unknown	no/unknown	HR+/HER2-	Positive	Positive	Negative	Breast	0	Complete dates are available and there are more than 0 days of survival	1
1459194	other	70000+	89	80+	One primary only	1	Yes	Yes	2017	White	Spanish-Hispanic-Latino	Hispanic (All Races)	C50.4-Upper-outer quadrant of breast	Moderately differentiated; Grade II	Right - origin of primary	IDC	IDC	T2	N2NOS	no surgery	None/Unknown	No/Unknown	No systemic therapy and/or surgical procedures	0	0	Neoadjuvant therapy not given	not given	bone	Yes	No	No	No	no/unknown	no/unknown	HR+/HER2-	Positive	Positive	Negative	Breast	20	Complete dates are available and there are more than 0 days of survival	1
1459600	other	70000+	89	80+	One primary only	1	Yes	Yes	2017	White	Non-Spanish-Hispanic-Latino	Non-Hispanic White	C50.9-Breast, NOS	Unknown	Left - origin of primary	IDC	IDC	T4NOS	N0	no surgery	None/Unknown	No/Unknown	No systemic therapy and/or surgical procedures			Neoadjuvant therapy not given	not given	bone	Yes	No	No	No	no/unknown	no/unknown	HR+/HER2-	Positive	Positive	Negative	Breast	24	Complete dates are available and there are more than 0 days of survival	1
1459864	Married	70000+	70	70-79	One primary only	1	Yes	Yes	2017	White	Non-Spanish-Hispanic-Latino	Non-Hispanic White	C50.9-Breast, NOS	Unknown	Left - origin of primary	OTHER	OTHER	T4b	N1	no surgery	None/Unknown	No/Unknown	No systemic therapy and/or surgical procedures			Neoadjuvant therapy not given	not given	bone+lung+liver	Yes	No	Yes	Yes	Yes; distant lymph node metastases	no/unknown	HR-/HER2+	Negative	Negative	Positive	Breast	0	Complete dates are available and there are more than 0 days of survival	1
1460088	other	70000+	49	40-49	One primary only	1	Yes	Yes	2017	White	Spanish-Hispanic-Latino	Hispanic (All Races)	C50.8-Overlapping lesion of breast	Moderately differentiated; Grade II	Left - origin of primary	IDC	IDC	T2	N1	no surgery	None/Unknown	Yes	Systemic therapy after surgery	0	0	Neoadjuvant therapy not given	not given	bone	Yes	No	No	No	no/unknown	no/unknown	HR+/HER2-	Positive	Positive	Negative	Alive	26	Complete dates are available and there are more than 0 days of survival	0
1460202	other	70000+	52	50-59	One primary only	1	Yes	Yes	2017	Asian or Pacific Islander	Non-Spanish-Hispanic-Latino	Non-Hispanic Asian or Pacific Islander	C50.9-Breast, NOS	Well differentiated; Grade I	Right - origin of primary	IDC	IDC	T3	N1	no surgery	None/Unknown	Yes	No systemic therapy and/or surgical procedures	1	>=1	Neoadjuvant therapy not given	not given	bone+lung+liver	Yes	No	Yes	Yes	no/unknown	no/unknown	HR+/HER2-	Positive	Positive	Negative	Alive	15	Complete dates are available and there are more than 0 days of survival	0
1460688	Married	70000+	51	50-59	One primary only	1	Yes	Yes	2017	White	Non-Spanish-Hispanic-Latino	Non-Hispanic White	C50.2-Upper-inner quadrant of breast	Poorly differentiated; Grade III	Left - origin of primary	IDC	IDC	T1c	N0	partial mastectomy	YES	Yes	Systemic therapy both before and after surgery	2	>=1	Not documented; Not assessed or unknown if assessed	NA	bone	Yes	No	No	No	no/unknown	no/unknown	HR+/HER2-	Positive	Negative	Negative	Alive	27	Complete dates are available and there are more than 0 days of survival	0
1461037	Married	70000+	83	80+	One primary only	1	Yes	Yes	2017	White	Non-Spanish-Hispanic-Latino	Non-Hispanic White	C50.9-Breast, NOS	Moderately differentiated; Grade II	Left - origin of primary	IDC	IDC	T2	N1	no surgery	None/Unknown	No/Unknown	No systemic therapy and/or surgical procedures	1	>=1	Neoadjuvant therapy not given	not given	bone	Yes	No	No	No	no/unknown	no/unknown	HR+/HER2-	Positive	Positive	Negative	Miscellaneous Malignant Cancer	0	Complete dates are available and there are more than 0 days of survival	1
1461188	Married	70000+	59	50-59	One primary only	1	Yes	Yes	2017	White	Non-Spanish-Hispanic-Latino	Non-Hispanic White	C50.9-Breast, NOS	Moderately differentiated; Grade II	Right - origin of primary	IDC	IDC	T4b	N1b	partial mastectomy	YES	No/Unknown	Systemic therapy before surgery	2	>=1	Neoadjuvant therapy not given	not given	bone	Yes	No	No	No	no/unknown	no/unknown	HR+/HER2-	Positive	Positive	Negative	Alive	29	Complete dates are available and there are more than 0 days of survival	0
1461382	other	70000+	86	80+	One primary only	1	Yes	Yes	2017	Asian or Pacific Islander	Non-Spanish-Hispanic-Latino	Non-Hispanic Asian or Pacific Islander	C50.9-Breast, NOS	Poorly differentiated; Grade III	Right - origin of primary	IDC	IDC	T3	N1	no surgery	None/Unknown	No/Unknown	No systemic therapy and/or surgical procedures	1	>=1	Not documented; Not assessed or unknown if assessed	NA	bone	Yes	No	No	No	no/unknown	no/unknown	HR+/HER2+	Positive	Positive	Positive	Breast	4	Complete dates are available and there are more than 0 days of survival	1
1461697	Married	70000+	41	40-49	One primary only	1	Yes	Yes	2017	Asian or Pacific Islander	Non-Spanish-Hispanic-Latino	Non-Hispanic Asian or Pacific Islander	C50.4-Upper-outer quadrant of breast	Moderately differentiated; Grade II	Right - origin of primary	IDC	IDC	T2	N1	no surgery	None/Unknown	Yes	No systemic therapy and/or surgical procedures	1	>=1	Neoadjuvant therapy not given	not given	bone+liver	Yes	No	Yes	No	no/unknown	no/unknown	HR+/HER2-	Positive	Positive	Negative	Alive	26	Complete dates are available and there are more than 0 days of survival	0
1462570	other	70000+	89	80+	One primary only	1	Yes	Yes	2017	Black	Non-Spanish-Hispanic-Latino	Non-Hispanic Black	C50.1-Central portion of breast	Moderately differentiated; Grade II	Right - origin of primary	ILC	ILC	TX	NX	no surgery	None/Unknown	No/Unknown	No systemic therapy and/or surgical procedures	0	0	Neoadjuvant therapy not given	not given	bone+DLN	Yes	No	No	No	Yes; distant lymph node metastases	no/unknown		Positive	Positive	Borderline/Unknown	Alive	29	Complete dates are available and there are more than 0 days of survival	0
1462589	Single (never married)	70000+	59	50-59	One primary only	1	Yes	Yes	2017	Asian or Pacific Islander	Non-Spanish-Hispanic-Latino	Non-Hispanic Asian or Pacific Islander	C50.8-Overlapping lesion of breast	Poorly differentiated; Grade III	Left - origin of primary	IDC/ILC MIXED OTHER	IDC/ILC MIXED OTHER	T4d	N1b	mastectomy(without)	YES	Yes	Systemic therapy before surgery	1	>=1	Stated as no response (NR)	NR	bone	Yes	No	No	No	no/unknown	no/unknown	HR-/HER2-	Negative	Negative	Negative	Other Cause of Death	11	Complete dates are available and there are more than 0 days of survival	1
1463360	Married	70000+	46	40-49	One primary only	1	Yes	Yes	2017	White	Non-Spanish-Hispanic-Latino	Non-Hispanic White	C50.4-Upper-outer quadrant of breast	Poorly differentiated; Grade III	Right - origin of primary	IDC	IDC	T2	N3b	partial mastectomy	YES	Yes	Systemic therapy both before and after surgery	0	0	Stated as response to treatment, but not noted if complete or partial	CR or PR	bone	Yes	No	No	No	no/unknown	no/unknown	HR-/HER2-	Negative	Negative	Negative	Alive	27	Complete dates are available and there are more than 0 days of survival	0
1463823	Married	70000+	47	40-49	One primary only	1	Yes	Yes	2017	Asian or Pacific Islander	Non-Spanish-Hispanic-Latino	Non-Hispanic Asian or Pacific Islander	C50.8-Overlapping lesion of breast	Poorly differentiated; Grade III	Left - origin of primary	IDC	IDC	T4b	N1	no surgery	None/Unknown	No/Unknown	No systemic therapy and/or surgical procedures	1	>=1	Neoadjuvant therapy not given	not given	bone	Yes	No	No	No	no/unknown	no/unknown	HR+/HER2-	Positive	Positive	Negative	Alive	26	Complete dates are available and there are more than 0 days of survival	0
1464011	Married	70000+	60	60-69	One primary only	1	Yes	Yes	2017	White	Non-Spanish-Hispanic-Latino	Non-Hispanic White	C50.9-Breast, NOS	Moderately differentiated; Grade II	Left - origin of primary	Adenocarcinoma	OTHER	TX	NX	no surgery	None/Unknown	Yes	No systemic therapy and/or surgical procedures	1	>=1	Neoadjuvant therapy not given	not given	bone+liver	Yes	No	Yes	No	no/unknown	no/unknown	HR+/HER2-	Positive	Positive	Negative	Breast	17	Complete dates are available and there are more than 0 days of survival	1
1464719	Single (never married)	70000+	66	60-69	One primary only	1	Yes	Yes	2017	White	Non-Spanish-Hispanic-Latino	Non-Hispanic White	C50.9-Breast, NOS	Unknown	Left - origin of primary	IDC	IDC	T4d	N1	no surgery	YES	Yes	No systemic therapy and/or surgical procedures	1	>=1	Neoadjuvant therapy not given	not given	bone+brain	Yes	Yes	No	No	no/unknown	no/unknown	HR+/HER2-	Positive	Positive	Negative	Alive	30	Complete dates are available and there are more than 0 days of survival	0
1464836	other	70000+	29	<40	One primary only	1	Yes	Yes	2017	Black	Non-Spanish-Hispanic-Latino	Non-Hispanic Black	C50.8-Overlapping lesion of breast	Poorly differentiated; Grade III	Right - origin of primary	IDC	IDC	T3	N1	no surgery	None/Unknown	Yes	No systemic therapy and/or surgical procedures	2	>=1	Neoadjuvant therapy not given	not given	bone	Yes	No	No	No	no/unknown	no/unknown	HR-/HER2-	Negative	Negative	Negative	Breast	20	Complete dates are available and there are more than 0 days of survival	1
1465219	other	70000+	80	80+	One primary only	1	Yes	Yes	2017	White	Non-Spanish-Hispanic-Latino	Non-Hispanic White	C50.8-Overlapping lesion of breast	Well differentiated; Grade I	Left - origin of primary	IDC	IDC	T4NOS	N1	no surgery	None/Unknown	Yes	No systemic therapy and/or surgical procedures	2	>=1	Neoadjuvant therapy not given	not given	bone	Yes	No	No	No	no/unknown	no/unknown	HR+/HER2-	Positive	Positive	Negative	Alive	27	Complete dates are available and there are more than 0 days of survival	0
1465517	Married	70000+	62	60-69	One primary only	1	Yes	Yes	2017	White	Non-Spanish-Hispanic-Latino	Non-Hispanic White	C50.2-Upper-inner quadrant of breast	Poorly differentiated; Grade III	Right - origin of primary	OTHER	OTHER	T1c	N0	no surgery	YES	No/Unknown	No systemic therapy and/or surgical procedures	1	>=1	Neoadjuvant therapy not given	not given	bone+liver+lung+brain	Yes	Yes	Yes	Yes	Yes; distant lymph node metastases	Yes; distant mets in known site(s) other than bone, brain, liver, lung, dist LN	HR-/HER2-	Negative	Negative	Negative	Lung and Bronchus	4	Complete dates are available and there are more than 0 days of survival	1
1465630	Single (never married)	70000+	40	40-49	One primary only	1	Yes	Yes	2017	White	Non-Spanish-Hispanic-Latino	Non-Hispanic White	C50.8-Overlapping lesion of breast	Moderately differentiated; Grade II	Left - origin of primary	IDC	IDC	T3	N0	no surgery	YES	Yes	No systemic therapy and/or surgical procedures	1	>=1	Neoadjuvant therapy not given	not given	bone	Yes	No	No	No	no/unknown	no/unknown	HR+/HER2-	Positive	Positive	Negative	Alive	25	Complete dates are available and there are more than 0 days of survival	0
1465900	other	70000+	65	60-69	One primary only	1	Yes	Yes	2017	Asian or Pacific Islander	Non-Spanish-Hispanic-Latino	Non-Hispanic Asian or Pacific Islander	C50.9-Breast, NOS	Unknown	Left - origin of primary	Adenocarcinoma	OTHER	T4NOS	N1	no surgery	None/Unknown	No/Unknown	No systemic therapy and/or surgical procedures			Neoadjuvant therapy not given	not given	bone+lung+liver	Yes	No	Yes	Yes	Yes; distant lymph node metastases	no/unknown	HR+/HER2-	Positive	Positive	Negative	Breast	2	Complete dates are available and there are more than 0 days of survival	1
1466688	Single (never married)	70000+	92	80+	One primary only	1	Yes	Yes	2017	White	Non-Spanish-Hispanic-Latino	Non-Hispanic White	C50.8-Overlapping lesion of breast	Moderately differentiated; Grade II	Left - origin of primary	IDC	IDC	T3	N1	no surgery	None/Unknown	No/Unknown	No systemic therapy and/or surgical procedures			Not documented; Not assessed or unknown if assessed	NA	bone	Yes	No	No	No	no/unknown	no/unknown	HR+/HER2-	Positive	Negative	Negative	Breast	3	Complete dates are available and there are more than 0 days of survival	1
1466798	Married	70000+	62	60-69	One primary only	1	Yes	Yes	2016	Asian or Pacific Islander	Non-Spanish-Hispanic-Latino	Non-Hispanic Asian or Pacific Islander	C50.9-Breast, NOS	Unknown	Right - origin of primary	Neoplasm malignant	OTHER	TX	NX	no surgery	None/Unknown	No/Unknown	No systemic therapy and/or surgical procedures			Not documented; Not assessed or unknown if assessed	NA	bone+lung	Yes	No	No	Yes	no/unknown	no/unknown		Borderline/Unknown	Borderline/Unknown	Borderline/Unknown	Breast	16	Incomplete dates are available and there cannot be zero days of follow-up	1
1466919	Married	70000+	73	70-79	One primary only	1	Yes	Yes	2017	Black	Non-Spanish-Hispanic-Latino	Non-Hispanic Black	C50.5-Lower-outer quadrant of breast	Moderately differentiated; Grade II	Left - origin of primary	IDC	IDC	T4d	N1	no surgery	None/Unknown	Yes	No systemic therapy and/or surgical procedures	1	>=1	Neoadjuvant therapy not given	not given	bone+lung+liver	Yes	No	Yes	Yes	Yes; distant lymph node metastases	no/unknown	HR+/HER2-	Positive	Positive	Negative	Alive	24	Complete dates are available and there are more than 0 days of survival	0
1469026	other	70000+	60	60-69	One primary only	1	Yes	Yes	2017	White	Spanish-Hispanic-Latino	Hispanic (All Races)	C50.9-Breast, NOS	Unknown	Left - origin of primary	Adenocarcinoma	OTHER	TX	N1	no surgery	None/Unknown	No/Unknown	No systemic therapy and/or surgical procedures	1	>=1	Not documented; Not assessed or unknown if assessed	NA	bone+liver	Yes	No	Yes	No	Yes; distant lymph node metastases	Yes; distant mets in known site(s) other than bone, brain, liver, lung, dist LN	HR+/HER2-	Positive	Positive	Negative	Breast	2	Complete dates are available and there are more than 0 days of survival	1
1469485	other	70000+	78	70-79	One primary only	1	Yes	Yes	2017	White	Non-Spanish-Hispanic-Latino	Non-Hispanic White	C50.4-Upper-outer quadrant of breast	Moderately differentiated; Grade II	Right - origin of primary	IDC	IDC	T3	N1	no surgery	None/Unknown	Yes	Systemic therapy after surgery	0	0	Neoadjuvant therapy not given	not given	bone	Yes	No	No	No	no/unknown	no/unknown	HR+/HER2-	Positive	Positive	Negative	Alive	25	Complete dates are available and there are more than 0 days of survival	0
1470021	other	70000+	76	70-79	One primary only	1	Yes	Yes	2017	American Indian/Alaska Native	Spanish-Hispanic-Latino	Hispanic (All Races)	C50.9-Breast, NOS	Unknown	Left - origin of primary	Adenocarcinoma	OTHER	T1c	NX	no surgery	YES	Yes	Systemic therapy after surgery	0	0	Neoadjuvant therapy not given	not given	bone+lung	Yes	No	No	Yes	Yes; distant lymph node metastases	Yes; distant mets in known site(s) other than bone, brain, liver, lung, dist LN	HR+/HER2-	Positive	Positive	Negative	Breast	9	Complete dates are available and there are more than 0 days of survival	1
1470872	Married	70000+	60	60-69	One primary only	1	Yes	Yes	2017	White	Spanish-Hispanic-Latino	Hispanic (All Races)	C50.9-Breast, NOS	Poorly differentiated; Grade III	Bilateral, single primary	OTHER	OTHER	T4d	N3c	no surgery	None/Unknown	Yes	No systemic therapy and/or surgical procedures	1	>=1	Neoadjuvant therapy not given	not given	bone+DLN	Yes	No	No	No	Yes; distant lymph node metastases	no/unknown	HR+/HER2-	Positive	Positive	Negative	Alive	24	Complete dates are available and there are more than 0 days of survival	0
1471364	other	70000+	97	80+	One primary only	1	Yes	Yes	2017	White	Spanish-Hispanic-Latino	Hispanic (All Races)	C50.9-Breast, NOS	Unknown	Right - origin of primary	OTHER	OTHER	T2	NX	no surgery	None/Unknown	No/Unknown	No systemic therapy and/or surgical procedures			Neoadjuvant therapy not given	not given	bone	Yes	No	No	No	no/unknown	no/unknown		Borderline/Unknown	Borderline/Unknown	Borderline/Unknown	Breast	1	Complete dates are available and there are more than 0 days of survival	1
1471710	other	70000+	84	80+	One primary only	1	Yes	Yes	2017	White	Non-Spanish-Hispanic-Latino	Non-Hispanic White	C50.9-Breast, NOS	Well differentiated; Grade I	Left - origin of primary	IDC	IDC	T4b	N1	no surgery	YES	No/Unknown	Systemic therapy after surgery	0	0	Neoadjuvant therapy not given	not given	bone	Yes	No	No	No	no/unknown	no/unknown	HR+/HER2-	Positive	Positive	Negative	Alive	27	Complete dates are available and there are more than 0 days of survival	0
1472458	other	70000+	70	70-79	One primary only	1	Yes	Yes	2017	White	Non-Spanish-Hispanic-Latino	Non-Hispanic White	C50.4-Upper-outer quadrant of breast	Unknown	Left - origin of primary	ILC	ILC	T2	N0	no surgery	None/Unknown	Yes	No systemic therapy and/or surgical procedures	1	>=1	Neoadjuvant therapy not given	not given	bone	Yes	No	No	No	no/unknown	no/unknown	HR+/HER2-	Positive	Positive	Negative	Alive	26	Complete dates are available and there are more than 0 days of survival	0
1472571	other	70000+	56	50-59	One primary only	1	Yes	Yes	2017	White	Non-Spanish-Hispanic-Latino	Non-Hispanic White	C50.9-Breast, NOS	Unknown	Right - origin of primary	IDC	IDC	T4d	N1	no surgery	YES	No/Unknown	No systemic therapy and/or surgical procedures	1	>=1	Neoadjuvant therapy not given	not given	bone+lung+liver	Yes	No	Yes	Yes	Yes; distant lymph node metastases	Yes; distant mets in known site(s) other than bone, brain, liver, lung, dist LN	HR+/HER2-	Positive	Positive	Negative	Breast	11	Complete dates are available and there are more than 0 days of survival	1
1472757	Single (never married)	70000+	70	70-79	One primary only	1	Yes	Yes	2017	Black	Non-Spanish-Hispanic-Latino	Non-Hispanic Black	C50.2-Upper-inner quadrant of breast	Poorly differentiated; Grade III	Left - origin of primary	IDC	IDC	T2	N1	no surgery	None/Unknown	Yes	No systemic therapy and/or surgical procedures	2	>=1	Not documented; Not assessed or unknown if assessed	NA	bone+liver+brain	Yes	Yes	Yes	No	Yes; distant lymph node metastases	no/unknown	HR-/HER2+	Negative	Negative	Positive	Breast	4	Complete dates are available and there are more than 0 days of survival	1
1473188	Married	70000+	45	40-49	One primary only	1	Yes	Yes	2017	Asian or Pacific Islander	Non-Spanish-Hispanic-Latino	Non-Hispanic Asian or Pacific Islander	C50.8-Overlapping lesion of breast	Unknown	Right - origin of primary	IDC	IDC	T2	N3a	mastectomy(without)	YES	Yes	Systemic therapy after surgery	0	0	Neoadjuvant therapy not given	not given	bone+liver	Yes	No	Yes	No	no/unknown	no/unknown	HR-/HER2+	Negative	Negative	Positive	Alive	25	Incomplete dates are available and there cannot be zero days of follow-up	0
1473963	other	70000+	75	70-79	One primary only	1	Yes	Yes	2017	White	Non-Spanish-Hispanic-Latino	Non-Hispanic White	C50.9-Breast, NOS	Poorly differentiated; Grade III	Left - origin of primary	IDC	IDC	T4NOS	N3NOS	no surgery	None/Unknown	No/Unknown	No systemic therapy and/or surgical procedures			Neoadjuvant therapy not given	not given	bone+liver	Yes	No	Yes	No	Yes; distant lymph node metastases	Yes; distant mets in known site(s) other than bone, brain, liver, lung, dist LN	HR+/HER2+	Positive	Negative	Positive	Breast	0	Complete dates are available and there are more than 0 days of survival	1
1477307	Married	70000+	62	60-69	One primary only	1	Yes	Yes	2017	White	Non-Spanish-Hispanic-Latino	Non-Hispanic White	C50.8-Overlapping lesion of breast	Unknown	Left - origin of primary	IDC	IDC	T2	N1	no surgery	YES	No/Unknown	No systemic therapy and/or surgical procedures	1	>=1	Neoadjuvant therapy not given	not given	bone+brain	Yes	Yes	No	Yes	no/unknown	no/unknown	HR+/HER2-	Positive	Positive	Negative	Breast	15	Complete dates are available and there are more than 0 days of survival	1
1477590	other	70000+	91	80+	One primary only	1	Yes	Yes	2017	White	Non-Spanish-Hispanic-Latino	Non-Hispanic White	C50.8-Overlapping lesion of breast	Unknown	Left - origin of primary	IDC	IDC	T2	N1	no surgery	None/Unknown	No/Unknown	Systemic therapy after surgery	0	0	Not documented; Not assessed or unknown if assessed	NA	bone	Yes	No	No	No	no/unknown	no/unknown	HR+/HER2-	Positive	Positive	Negative	Alive	28	Complete dates are available and there are more than 0 days of survival	0
1478320	other	70000+	57	50-59	One primary only	1	Yes	Yes	2016	White	Non-Spanish-Hispanic-Latino	Non-Hispanic White	C50.9-Breast, NOS	Unknown	Left - origin of primary	Neoplasm malignant	OTHER	T3	NX	no surgery	None/Unknown	No/Unknown	No systemic therapy and/or surgical procedures			Neoadjuvant therapy not given	not given	bone+liver	Yes	No	Yes	No	no/unknown	no/unknown		Borderline/Unknown	Borderline/Unknown	Borderline/Unknown	Breast	0	Complete dates are available and there are more than 0 days of survival	1
1479950	Single (never married)	70000+	57	50-59	One primary only	1	Yes	Yes	2017	Black	Non-Spanish-Hispanic-Latino	Non-Hispanic Black	C50.8-Overlapping lesion of breast	Poorly differentiated; Grade III	Left - origin of primary	IDC	IDC	T2	N3b	no surgery	None/Unknown	No/Unknown	No systemic therapy and/or surgical procedures	2	>=1	Neoadjuvant therapy not given	not given	bone+lung	Yes	No	No	Yes	Yes; distant lymph node metastases	no/unknown	HR+/HER2-	Positive	Positive	Negative	Alive	26	Complete dates are available and there are more than 0 days of survival	0
1480247	Married	70000+	58	50-59	One primary only	1	Yes	Yes	2017	White	Non-Spanish-Hispanic-Latino	Non-Hispanic White	C50.4-Upper-outer quadrant of breast	Poorly differentiated; Grade III	Right - origin of primary	IDC	IDC	T2	N2b	partial mastectomy	YES	Yes	Systemic therapy before surgery	1	>=1	Stated as complete response (CR)	CR	bone	Yes	No	No	No	no/unknown	no/unknown	HR-/HER2-	Negative	Negative	Negative	Alive	25	Complete dates are available and there are more than 0 days of survival	0
1480783	Married	70000+	33	<40	One primary only	1	Yes	Yes	2017	White	Non-Spanish-Hispanic-Latino	Non-Hispanic White	C50.4-Upper-outer quadrant of breast	Poorly differentiated; Grade III	Left - origin of primary	IDC	IDC	T2	N0	partial mastectomy	YES	Yes	Systemic therapy after surgery	2	>=1	Stated as complete response (CR)	CR	bone	Yes	No	No	No	no/unknown	no/unknown		Positive	Positive	Borderline/Unknown	Alive	22	Complete dates are available and there are more than 0 days of survival	0
1481204	Married	70000+	84	80+	One primary only	1	Yes	Yes	2017	White	Non-Spanish-Hispanic-Latino	Non-Hispanic White	C50.1-Central portion of breast	Well differentiated; Grade I	Left - origin of primary	ILC	ILC	T2	N0	no surgery	None/Unknown	No/Unknown	No systemic therapy and/or surgical procedures	1	>=1	Neoadjuvant therapy not given	not given	bone	Yes	No	No	No	no/unknown	no/unknown	HR+/HER2-	Positive	Positive	Negative	Alive	25	Complete dates are available and there are more than 0 days of survival	0
1482011	Married	70000+	57	50-59	One primary only	1	Yes	Yes	2017	White	Non-Spanish-Hispanic-Latino	Non-Hispanic White	C50.8-Overlapping lesion of breast	Poorly differentiated; Grade III	Right - origin of primary	IDC	IDC	T4b	N2b	no surgery	YES	Yes	No systemic therapy and/or surgical procedures	1	>=1	Stated as partial response (PR)	PR	bone+lung	Yes	No	No	Yes	Yes; distant lymph node metastases	no/unknown	HR+/HER2-	Positive	Positive	Negative	Alive	24	Complete dates are available and there are more than 0 days of survival	0
1482290	Single (never married)	70000+	59	50-59	One primary only	1	Yes	Yes	2018	Black	Non-Spanish-Hispanic-Latino	Non-Hispanic Black	C50.8-Overlapping lesion of breast	Moderately differentiated; Grade II	Left - origin of primary	IDC	IDC	T4d	N1	no surgery	None/Unknown	Yes	Systemic therapy after surgery	0	0	Neoadjuvant therapy not given	not given	bone+liver	Yes	No	Yes	No	Yes; distant lymph node metastases	no/unknown	HR+/HER2+	Positive	Negative	Positive	Breast	12	Complete dates are available and there are more than 0 days of survival	1
1482543	other	70000+	71	70-79	One primary only	1	Yes	Yes	2018	White	Non-Spanish-Hispanic-Latino	Non-Hispanic White	C50.9-Breast, NOS	Blank(s)	Right - origin of primary	ILC	ILC	T4c	N1	no surgery	None/Unknown	No/Unknown	No systemic therapy and/or surgical procedures			Not documented; Not assessed or unknown if assessed	NA	bone+other	Yes	No	No	No	no/unknown	Yes; distant mets in known site(s) other than bone, brain, liver, lung, dist LN	HR+/HER2-	Positive	Positive	Negative	Alive	5	Complete dates are available and there are more than 0 days of survival	0
1483015	Single (never married)	70000+	55	50-59	One primary only	1	Yes	Yes	2018	White	Non-Spanish-Hispanic-Latino	Non-Hispanic White	C50.8-Overlapping lesion of breast	Poorly differentiated; Grade III	Right - origin of primary	IDC	IDC	T3	N3b	no surgery	None/Unknown	No/Unknown	No systemic therapy and/or surgical procedures	2	>=1	Neoadjuvant therapy not given	not given	bone+other	Yes	No	No	No	no/unknown	Yes; distant mets in known site(s) other than bone, brain, liver, lung, dist LN	HR+/HER2-	Positive	Positive	Negative	Alive	23	Complete dates are available and there are more than 0 days of survival	0
1483057	Single (never married)	70000+	66	60-69	One primary only	1	Yes	Yes	2018	White	Non-Spanish-Hispanic-Latino	Non-Hispanic White	C50.8-Overlapping lesion of breast	Moderately differentiated; Grade II	Left - origin of primary	IDC	IDC	T4b	N3c	mastectomy(without)	YES	Yes	Systemic therapy both before and after surgery	2	>=1	Stated as response to treatment, but not noted if complete or partial	CR or PR	bone+DLN	Yes	No	No	No	Yes; distant lymph node metastases	no/unknown	HR+/HER2-	Positive	Positive	Negative	Alive	17	Complete dates are available and there are more than 0 days of survival	0
1483152	other	70000+	50	50-59	One primary only	1	Yes	Yes	2018	White	Non-Spanish-Hispanic-Latino	Non-Hispanic White	C50.4-Upper-outer quadrant of breast	Moderately differentiated; Grade II	Left - origin of primary	IDC	IDC	T2	N3b	no surgery	None/Unknown	Yes	Systemic therapy after surgery	0	0	Neoadjuvant therapy not given	not given	bone+lung	Yes	No	No	Yes	Yes; distant lymph node metastases	no/unknown	HR+/HER2-	Positive	Positive	Negative	Alive	19	Complete dates are available and there are more than 0 days of survival	0
1483463	Single (never married)	70000+	56	50-59	One primary only	1	Yes	Yes	2017	Black	Non-Spanish-Hispanic-Latino	Non-Hispanic Black	C50.9-Breast, NOS	Unknown	Right - origin of primary	Neoplasm malignant	OTHER	T3	N0	no surgery	None/Unknown	No/Unknown	No systemic therapy and/or surgical procedures			Neoadjuvant therapy not given	not given	bone+liver+lung+brain	Yes	Yes	Yes	Yes	Yes; distant lymph node metastases	Yes; distant mets in known site(s) other than bone, brain, liver, lung, dist LN		Borderline/Unknown	Borderline/Unknown	Borderline/Unknown	Breast	2	Complete dates are available and there are more than 0 days of survival	1
1483684	other	70000+	63	60-69	One primary only	1	Yes	Yes	2018	Asian or Pacific Islander	Non-Spanish-Hispanic-Latino	Non-Hispanic Asian or Pacific Islander	C50.8-Overlapping lesion of breast	Moderately differentiated; Grade II	Right - origin of primary	IDC	IDC	TX	N1	no surgery	YES	Yes	Systemic therapy after surgery	0	0	Neoadjuvant therapy not given	not given	bone+lung+liver	Yes	No	Yes	Yes	Yes; distant lymph node metastases	no/unknown	HR+/HER2+	Positive	Positive	Positive	Alive	16	Complete dates are available and there are more than 0 days of survival	0
1483989	Married	70000+	56	50-59	One primary only	1	Yes	Yes	2018	Asian or Pacific Islander	Non-Spanish-Hispanic-Latino	Non-Hispanic Asian or Pacific Islander	C50.9-Breast, NOS	Blank(s)	Left - origin of primary	IDC	IDC	T4b	N0	no surgery	None/Unknown	Yes	No systemic therapy and/or surgical procedures	0	0	Neoadjuvant therapy not given	not given	bone+lung+liver	Yes	No	Yes	Yes	no/unknown	no/unknown	HR+/HER2+	Negative	Positive	Positive	Alive	19	Complete dates are available and there are more than 0 days of survival	0
1484256	Single (never married)	70000+	69	60-69	One primary only	1	Yes	Yes	2018	Asian or Pacific Islander	Non-Spanish-Hispanic-Latino	Non-Hispanic Asian or Pacific Islander	C50.2-Upper-inner quadrant of breast	Moderately differentiated; Grade II	Left - origin of primary	ILC	ILC	T2	N3a	no surgery	None/Unknown	Yes	Systemic therapy after surgery	0	0	Neoadjuvant therapy not given	not given	bone+DLN+other	Yes	No	No	No	Yes; distant lymph node metastases	Yes; distant mets in known site(s) other than bone, brain, liver, lung, dist LN	HR+/HER2-	Positive	Negative	Negative	Alive	15	Complete dates are available and there are more than 0 days of survival	0
1484591	other	70000+	96	80+	One primary only	1	Yes	Yes	2018	Asian or Pacific Islander	Non-Spanish-Hispanic-Latino	Non-Hispanic Asian or Pacific Islander	C50.1-Central portion of breast	Moderately differentiated; Grade II	Right - origin of primary	IDC	IDC	T3	N1	no surgery	YES	No/Unknown	No systemic therapy and/or surgical procedures	2	>=1	Neoadjuvant therapy not given	not given	bone	Yes	No	No	No	no/unknown	no/unknown	HR+/HER2-	Positive	Negative	Negative	Alive	15	Complete dates are available and there are more than 0 days of survival	0
1484855	Single (never married)	70000+	54	50-59	One primary only	1	Yes	Yes	2018	White	Non-Spanish-Hispanic-Latino	Non-Hispanic White	C50.4-Upper-outer quadrant of breast	Moderately differentiated; Grade II	Left - origin of primary	ILC	ILC	T3	N1	no surgery	None/Unknown	Yes	Systemic therapy both before and after surgery	0	0	Neoadjuvant therapy not given	not given	bone+liver	Yes	No	Yes	No	no/unknown	no/unknown	HR+/HER2-	Positive	Positive	Negative	Alive	22	Complete dates are available and there are more than 0 days of survival	0
1484976	Married	70000+	27	<40	One primary only	1	Yes	Yes	2018	White	Non-Spanish-Hispanic-Latino	Non-Hispanic White	C50.4-Upper-outer quadrant of breast	Moderately differentiated; Grade II	Left - origin of primary	ILC	ILC	T3	N1	no surgery	None/Unknown	Yes	Systemic therapy after surgery	0	0	Stated as complete response (CR)	CR	bone	Yes	No	No	No	no/unknown	no/unknown	HR+/HER2-	Positive	Positive	Negative	Alive	15	Complete dates are available and there are more than 0 days of survival	0
1485069	Single (never married)	70000+	43	40-49	One primary only	1	Yes	Yes	2018	Asian or Pacific Islander	Non-Spanish-Hispanic-Latino	Non-Hispanic Asian or Pacific Islander	C50.5-Lower-outer quadrant of breast	Moderately differentiated; Grade II	Right - origin of primary	IDC	IDC	T2	N1	no surgery	YES	Yes	No systemic therapy and/or surgical procedures	2	>=1	Not documented; Not assessed or unknown if assessed	NA	bone+lung+liver	Yes	No	Yes	Yes	no/unknown	no/unknown	HR+/HER2-	Positive	Positive	Negative	Alive	16	Complete dates are available and there are more than 0 days of survival	0
1485147	Single (never married)	70000+	37	<40	One primary only	1	Yes	Yes	2018	White	Non-Spanish-Hispanic-Latino	Non-Hispanic White	C50.5-Lower-outer quadrant of breast	Moderately differentiated; Grade II	Left - origin of primary	IDC	IDC	T2	N1	no surgery	None/Unknown	Yes	No systemic therapy and/or surgical procedures	1	>=1	Neoadjuvant therapy not given	not given	bone+lung	Yes	No	No	Yes	no/unknown	no/unknown	HR+/HER2-	Positive	Positive	Negative	Alive	19	Complete dates are available and there are more than 0 days of survival	0
1485338	other	70000+	64	60-69	One primary only	1	Yes	Yes	2018	White	Non-Spanish-Hispanic-Latino	Non-Hispanic White	C50.9-Breast, NOS	Poorly differentiated; Grade III	Left - origin of primary	OTHER	OTHER	T2	N1	no surgery	None/Unknown	No/Unknown	No systemic therapy and/or surgical procedures	0	0	Neoadjuvant therapy not given	not given	bone+lung	Yes	No	No	Yes	Yes; distant lymph node metastases	no/unknown	HR-/HER2-	Negative	Negative	Negative	Breast	4	Complete dates are available and there are more than 0 days of survival	1
1485349	other	70000+	78	70-79	One primary only	1	Yes	Yes	2018	Asian or Pacific Islander	Non-Spanish-Hispanic-Latino	Non-Hispanic Asian or Pacific Islander	C50.9-Breast, NOS	Blank(s)	Right - origin of primary	Adenocarcinoma	OTHER	T0	N0	no surgery	None/Unknown	No/Unknown	No systemic therapy and/or surgical procedures			Neoadjuvant therapy not given	not given	bone+liver	Yes	No	Yes	No	no/unknown	Yes; distant mets in known site(s) other than bone, brain, liver, lung, dist LN	HR-/HER2+	Negative	Negative	Positive	Breast	0	Complete dates are available and there are more than 0 days of survival	1
1485711	other	70000+	38	<40	One primary only	1	Yes	Yes	2018	Black	Non-Spanish-Hispanic-Latino	Non-Hispanic Black	C50.3-Lower-inner quadrant of breast	Poorly differentiated; Grade III	Right - origin of primary	IDC	IDC	T2	NX	no surgery	YES	Yes	No systemic therapy and/or surgical procedures	2	>=1	Not documented; Not assessed or unknown if assessed	NA	bone+liver	Yes	No	Yes	No	no/unknown	no/unknown	HR+/HER2-	Positive	Positive	Negative	Alive	15	Complete dates are available and there are more than 0 days of survival	0
1486260	Single (never married)	70000+	49	40-49	One primary only	1	Yes	Yes	2018	Black	Non-Spanish-Hispanic-Latino	Non-Hispanic Black	C50.9-Breast, NOS	Blank(s)	Left - origin of primary	IDC	IDC	T4b	N1	no surgery	YES	Yes	Systemic therapy after surgery	0	0	Neoadjuvant therapy not given	not given	bone+liver	Yes	No	Yes	No	no/unknown	no/unknown	HR-/HER2+	Negative	Negative	Positive	Alive	18	Complete dates are available and there are more than 0 days of survival	0
1486262	other	70000+	70	70-79	One primary only	1	Yes	Yes	2018	White	Non-Spanish-Hispanic-Latino	Non-Hispanic White	C50.9-Breast, NOS	Moderately differentiated; Grade II	Left - origin of primary	ILC	ILC	TX	NX	no surgery	None/Unknown	Yes	No systemic therapy and/or surgical procedures			Neoadjuvant therapy not given	not given	bone	Yes	No	No	No	no/unknown	no/unknown		Borderline/Unknown	Negative	Negative	Alive	18	Complete dates are available and there are more than 0 days of survival	0
1488106	Married	70000+	78	70-79	One primary only	1	Yes	Yes	2018	White	Non-Spanish-Hispanic-Latino	Non-Hispanic White	C50.6-Axillary tail of breast	Blank(s)	Right - origin of primary	ILC	ILC	T2	N1	no surgery	YES	Yes	Systemic therapy after surgery	1	>=1	Neoadjuvant therapy not given	not given	bone+lung	Yes	No	No	Yes	no/unknown	Yes; distant mets in known site(s) other than bone, brain, liver, lung, dist LN	HR+/HER2-	Positive	Positive	Negative	Alive	19	Complete dates are available and there are more than 0 days of survival	0
1488206	other	70000+	55	50-59	One primary only	1	Yes	Yes	2018	Black	Non-Spanish-Hispanic-Latino	Non-Hispanic Black	C50.8-Overlapping lesion of breast	Moderately differentiated; Grade II	Right - origin of primary	ILC	ILC	T4b	N2a	mastectomy(with)	None/Unknown	Yes	Systemic therapy after surgery	0	0	Neoadjuvant therapy not given	not given	bone	Yes	No	No	No	no/unknown	no/unknown	HR+/HER2-	Positive	Positive	Negative	Alive	21	Complete dates are available and there are more than 0 days of survival	0
1488278	Married	70000+	76	70-79	One primary only	1	Yes	Yes	2018	Black	Non-Spanish-Hispanic-Latino	Non-Hispanic Black	C50.9-Breast, NOS	Well differentiated; Grade I	Right - origin of primary	IDC	IDC	T4a	N2b	no surgery	None/Unknown	No/Unknown	No systemic therapy and/or surgical procedures	1	>=1	Neoadjuvant therapy not given	not given	bone+lung	Yes	No	No	Yes	no/unknown	no/unknown	HR+/HER2-	Positive	Positive	Negative	Alive	19	Complete dates are available and there are more than 0 days of survival	0
1488557	Married	70000+	45	40-49	One primary only	1	Yes	Yes	2019	White	Non-Spanish-Hispanic-Latino	Non-Hispanic White	C50.9-Breast, NOS	Moderately differentiated; Grade II	Right - origin of primary	IDC	IDC	T2	N1	no surgery	None/Unknown	Yes	Systemic therapy both before and after surgery	1	>=1	Neoadjuvant therapy not given	not given	bone+lung	Yes	No	No	Yes	no/unknown	no/unknown	HR+/HER2+	Positive	Positive	Positive	Alive	9	Complete dates are available and there are more than 0 days of survival	0
1489616	Married	70000+	51	50-59	One primary only	1	Yes	Yes	2018	Asian or Pacific Islander	Non-Spanish-Hispanic-Latino	Non-Hispanic Asian or Pacific Islander	C50.9-Breast, NOS	Blank(s)	Left - origin of primary	Adenocarcinoma	OTHER	T4d	N3c	no surgery	YES	Yes	No systemic therapy and/or surgical procedures	0	0	Not documented; Not assessed or unknown if assessed	NA	bone+liver	Yes	No	Yes	No	Yes; distant lymph node metastases	Yes; distant mets in known site(s) other than bone, brain, liver, lung, dist LN	HR-/HER2+	Negative	Negative	Positive	Alive	23	Complete dates are available and there are more than 0 days of survival	0
1490271	Married	70000+	63	60-69	One primary only	1	Yes	Yes	2018	Asian or Pacific Islander	Non-Spanish-Hispanic-Latino	Non-Hispanic Asian or Pacific Islander	C50.6-Axillary tail of breast	Moderately differentiated; Grade II	Left - origin of primary	ILC	ILC	T1c	N2a	mastectomy(without)	YES	Yes	Systemic therapy both before and after surgery	2	>=1	Stated as partial response (PR)	PR	bone	Yes	No	No	No	no/unknown	no/unknown	HR+/HER2-	Positive	Negative	Negative	Alive	22	Complete dates are available and there are more than 0 days of survival	0
1490660	Single (never married)	70000+	37	<40	One primary only	1	Yes	Yes	2018	White	Non-Spanish-Hispanic-Latino	Non-Hispanic White	C50.4-Upper-outer quadrant of breast	Poorly differentiated; Grade III	Left - origin of primary	IDC	IDC	T3	N3b	partial mastectomy	YES	Yes	Systemic therapy both before and after surgery	0	0	Stated as partial response (PR)	PR	bone	Yes	No	No	No	no/unknown	no/unknown	HR+/HER2+	Positive	Positive	Positive	Alive	22	Complete dates are available and there are more than 0 days of survival	0
1491105	other	70000+	71	70-79	One primary only	1	Yes	Yes	2018	White	Non-Spanish-Hispanic-Latino	Non-Hispanic White	C50.9-Breast, NOS	Blank(s)	Paired site, but no information concerning laterality	ILC	ILC	TX	NX	no surgery	None/Unknown	Yes	No systemic therapy and/or surgical procedures	2	>=1	Neoadjuvant therapy not given	not given	bone	Yes	No	No	No	no/unknown	no/unknown	HR+/HER2-	Positive	Negative	Negative	Alive	22	Complete dates are available and there are more than 0 days of survival	0
1491155	other	70000+	66	60-69	One primary only	1	Yes	Yes	2018	Asian or Pacific Islander	Non-Spanish-Hispanic-Latino	Non-Hispanic Asian or Pacific Islander	C50.9-Breast, NOS	Blank(s)	Right - origin of primary	ILC	ILC	T2	N1	no surgery	None/Unknown	No/Unknown	No systemic therapy and/or surgical procedures	1	>=1	Neoadjuvant therapy not given	not given	bone	Yes	No	No	No	no/unknown	no/unknown	HR+/HER2+	Positive	Positive	Positive	Breast	2	Complete dates are available and there are more than 0 days of survival	1
1493242	Single (never married)	70000+	62	60-69	One primary only	1	Yes	Yes	2018	Asian or Pacific Islander	Non-Spanish-Hispanic-Latino	Non-Hispanic Asian or Pacific Islander	C50.9-Breast, NOS	Moderately differentiated; Grade II	Left - origin of primary	IDC	IDC	T4b	N1	mastectomy NOS	None/Unknown	Yes	Systemic therapy before surgery	1	>=1	Neoadjuvant therapy not given	not given	bone+liver	Yes	No	Yes	No	no/unknown	Yes; distant mets in known site(s) other than bone, brain, liver, lung, dist LN	HR+/HER2+	Positive	Negative	Positive	Alive	21	Complete dates are available and there are more than 0 days of survival	0
1493250	other	70000+	68	60-69	One primary only	1	Yes	Yes	2018	Asian or Pacific Islander	Non-Spanish-Hispanic-Latino	Non-Hispanic Asian or Pacific Islander	C50.4-Upper-outer quadrant of breast	Well differentiated; Grade I	Left - origin of primary	IDC	IDC	T4a	N0	no surgery	None/Unknown	Yes	No systemic therapy and/or surgical procedures	2	>=1	Neoadjuvant therapy not given	not given	bone+lung+liver	Yes	No	Yes	Yes	Yes; distant lymph node metastases	no/unknown	HR+/HER2+	Positive	Positive	Positive	Alive	13	Complete dates are available and there are more than 0 days of survival	0
1493269	other	70000+	75	70-79	One primary only	1	Yes	Yes	2018	White	Non-Spanish-Hispanic-Latino	Non-Hispanic White	C50.9-Breast, NOS	Blank(s)	Left - origin of primary	Neoplasm malignant	OTHER	T3	N0	no surgery	None/Unknown	No/Unknown	No systemic therapy and/or surgical procedures			Neoadjuvant therapy not given	not given	bone	Yes	No	No	No	no/unknown	no/unknown		Borderline/Unknown	Borderline/Unknown	Borderline/Unknown	Breast	0	Complete dates are available and there are more than 0 days of survival	1
1493404	other	70000+	68	60-69	One primary only	1	Yes	Yes	2018	White	Non-Spanish-Hispanic-Latino	Non-Hispanic White	C50.4-Upper-outer quadrant of breast	Blank(s)	Left - origin of primary	OTHER	OTHER	T4b	N1	no surgery	None/Unknown	Yes	Systemic therapy after surgery	0	0	Not documented; Not assessed or unknown if assessed	NA	bone+lung	Yes	No	No	Yes	no/unknown	no/unknown	HR+/HER2-	Positive	Positive	Negative	Alive	23	Complete dates are available and there are more than 0 days of survival	0
1493502	other	70000+	79	70-79	One primary only	1	Yes	Yes	2018	White	Non-Spanish-Hispanic-Latino	Non-Hispanic White	C50.4-Upper-outer quadrant of breast	Well differentiated; Grade I	Right - origin of primary	ILC	ILC	T2	N1	no surgery	None/Unknown	No/Unknown	No systemic therapy and/or surgical procedures	0	0	Neoadjuvant therapy not given	not given	bone	Yes	No	No	No	no/unknown	no/unknown	HR+/HER2-	Positive	Negative	Negative	Alive	5	Complete dates are available and there are more than 0 days of survival	0
1494336	Married	70000+	70	70-79	One primary only	1	Yes	Yes	2018	White	Non-Spanish-Hispanic-Latino	Non-Hispanic White	C50.8-Overlapping lesion of breast	Moderately differentiated; Grade II	Left - origin of primary	ILC	ILC	T2	N1	no surgery	None/Unknown	Yes	Systemic therapy after surgery	0	0	Neoadjuvant therapy not given	not given	bone	Yes	No	No	No	no/unknown	no/unknown	HR+/HER2-	Positive	Positive	Negative	Alive	18	Complete dates are available and there are more than 0 days of survival	0
1494470	Married	70000+	57	50-59	One primary only	1	Yes	Yes	2018	Asian or Pacific Islander	Non-Spanish-Hispanic-Latino	Non-Hispanic Asian or Pacific Islander	C50.4-Upper-outer quadrant of breast	Blank(s)	Left - origin of primary	IDC	IDC	T2	N1	mastectomy(with)	YES	Yes	Systemic therapy both before and after surgery	1	>=1	Stated as complete response (CR)	CR	bone	Yes	No	No	No	no/unknown	no/unknown	HR-/HER2+	Negative	Negative	Positive	Alive	19	Complete dates are available and there are more than 0 days of survival	0
1496496	Married	70000+	49	40-49	One primary only	1	Yes	Yes	2018	Asian or Pacific Islander	Non-Spanish-Hispanic-Latino	Non-Hispanic Asian or Pacific Islander	C50.9-Breast, NOS	Poorly differentiated; Grade III	Right - origin of primary	IDC	IDC	T4b	N1	no surgery	YES	Yes	No systemic therapy and/or surgical procedures	2	>=1	Stated as partial response (PR)	PR	bone+liver+brain	Yes	Yes	Yes	No	Yes; distant lymph node metastases	Yes; distant mets in known site(s) other than bone, brain, liver, lung, dist LN	HR-/HER2-	Negative	Negative	Negative	Alive	10	Complete dates are available and there are more than 0 days of survival	0
1496601	Single (never married)	70000+	64	60-69	One primary only	1	Yes	Yes	2018	White	Spanish-Hispanic-Latino	Hispanic (All Races)	C50.8-Overlapping lesion of breast	Poorly differentiated; Grade III	Right - origin of primary	ILC	ILC	T4d	N1	no surgery	None/Unknown	Yes	No systemic therapy and/or surgical procedures	1	>=1	Not documented; Not assessed or unknown if assessed	NA	bone+lung	Yes	No	No	Yes	Yes; distant lymph node metastases	Yes; distant mets in known site(s) other than bone, brain, liver, lung, dist LN	HR+/HER2-	Positive	Positive	Negative	Alive	9	Complete dates are available and there are more than 0 days of survival	0
1496968	other	70000+	57	50-59	One primary only	1	Yes	Yes	2016	Black	Non-Spanish-Hispanic-Latino	Non-Hispanic Black	C50.9-Breast, NOS	Unknown	Left - origin of primary	IDC	IDC	TX	N3a	mastectomy(with)	None/Unknown	Yes	Systemic therapy both before and after surgery	0	0	Stated as no response (NR)	NR	bone+liver	Yes	No	Yes	No	no/unknown	no/unknown	HR-/HER2-	Negative	Negative	Negative	Breast	23	Complete dates are available and there are more than 0 days of survival	1
1496993	Single (never married)	70000+	60	60-69	One primary only	1	Yes	Yes	2018	White	Spanish-Hispanic-Latino	Hispanic (All Races)	C50.1-Central portion of breast	Poorly differentiated; Grade III	Left - origin of primary	IDC	IDC	T3	N1	no surgery	YES	Yes	Systemic therapy after surgery	1	>=1	Neoadjuvant therapy not given	not given	bone	Yes	No	No	No	no/unknown	no/unknown	HR+/HER2-	Positive	Positive	Negative	Alive	12	Complete dates are available and there are more than 0 days of survival	0
1497325	other	70000+	69	60-69	One primary only	1	Yes	Yes	2018	White	Non-Spanish-Hispanic-Latino	Non-Hispanic White	C50.8-Overlapping lesion of breast	Poorly differentiated; Grade III	Left - origin of primary	IDC	IDC	T3	N2a	no surgery	None/Unknown	No/Unknown	Systemic therapy after surgery	0	0	Neoadjuvant therapy not given	not given	bone+lung+liver	Yes	No	Yes	Yes	Yes; distant lymph node metastases	no/unknown	HR+/HER2-	Positive	Negative	Negative	Breast	3	Complete dates are available and there are more than 0 days of survival	1
1497377	Married	70000+	54	50-59	One primary only	1	Yes	Yes	2018	Black	Non-Spanish-Hispanic-Latino	Non-Hispanic Black	C50.1-Central portion of breast	Well differentiated; Grade I	Right - origin of primary	IDC	IDC	T2	N1a	mastectomy(without)	YES	Yes	Systemic therapy after surgery	1	>=1	Neoadjuvant therapy not given	not given	bone	Yes	No	No	No	no/unknown	no/unknown	HR+/HER2-	Positive	Positive	Negative	Alive	19	Complete dates are available and there are more than 0 days of survival	0
1497744	Married	70000+	72	70-79	One primary only	1	Yes	Yes	2018	White	Non-Spanish-Hispanic-Latino	Non-Hispanic White	C50.8-Overlapping lesion of breast	Blank(s)	Right - origin of primary	Adenocarcinoma	OTHER	T1c	N0	no surgery	None/Unknown	No/Unknown	No systemic therapy and/or surgical procedures	1	>=1	Neoadjuvant therapy not given	not given	bone	Yes	No	No	No	no/unknown	no/unknown	HR+/HER2-	Positive	Positive	Negative	Alive	17	Complete dates are available and there are more than 0 days of survival	0
1499717	Married	70000+	93	80+	One primary only	1	Yes	Yes	2018	Asian or Pacific Islander	Non-Spanish-Hispanic-Latino	Non-Hispanic Asian or Pacific Islander	C50.9-Breast, NOS	Moderately differentiated; Grade II	Left - origin of primary	OTHER	OTHER	T4d	N1	simple mastectomy	None/Unknown	No/Unknown	Systemic therapy after surgery	0	0	Not documented; Not assessed or unknown if assessed	NA	bone	Yes	No	No	No	no/unknown	no/unknown	HR+/HER2-	Positive	Negative	Negative	Alive	17	Complete dates are available and there are more than 0 days of survival	0
1499794	other	70000+	71	70-79	One primary only	1	Yes	Yes	2018	White	Non-Spanish-Hispanic-Latino	Non-Hispanic White	C50.9-Breast, NOS	Moderately differentiated; Grade II	Left - origin of primary	IDC	IDC	T4d	N0	no surgery	None/Unknown	Yes	No systemic therapy and/or surgical procedures	0	0	Neoadjuvant therapy not given	not given	bone+other	Yes	No	No	No	no/unknown	Yes; distant mets in known site(s) other than bone, brain, liver, lung, dist LN		Borderline/Unknown	Negative	Negative	Breast	14	Complete dates are available and there are more than 0 days of survival	1
1499807	Married	70000+	49	40-49	One primary only	1	Yes	Yes	2018	Asian or Pacific Islander	Non-Spanish-Hispanic-Latino	Non-Hispanic Asian or Pacific Islander	C50.8-Overlapping lesion of breast	Poorly differentiated; Grade III	Right - origin of primary	IDC	IDC	T4b	N2a	no surgery	YES	Yes	No systemic therapy and/or surgical procedures	1	>=1	Not documented; Not assessed or unknown if assessed	NA	bone+liver+lung+brain	Yes	Yes	Yes	Yes	Yes; distant lymph node metastases	no/unknown	HR+/HER2-	Positive	Positive	Negative	Alive	18	Complete dates are available and there are more than 0 days of survival	0
1499932	other	70000+	55	50-59	One primary only	1	Yes	Yes	2018	White	Non-Spanish-Hispanic-Latino	Non-Hispanic White	C50.5-Lower-outer quadrant of breast	Poorly differentiated; Grade III	Left - origin of primary	IDC	IDC	T2	N0	no surgery	YES	Yes	Systemic therapy after surgery	0	0	Neoadjuvant therapy not given	not given	bone	Yes	No	No	No	no/unknown	no/unknown	HR+/HER2-	Positive	Positive	Negative	Alive	16	Complete dates are available and there are more than 0 days of survival	0
1499993	Married	70000+	49	40-49	One primary only	1	Yes	Yes	2018	Black	Non-Spanish-Hispanic-Latino	Non-Hispanic Black	C50.9-Breast, NOS	Blank(s)	Paired site, but no information concerning laterality	Adenocarcinoma	OTHER	TX	NX	no surgery	None/Unknown	No/Unknown	No systemic therapy and/or surgical procedures			Neoadjuvant therapy not given	not given	bone+liver	Yes	No	Yes	No	no/unknown	no/unknown		Borderline/Unknown	Borderline/Unknown	Borderline/Unknown	Breast	0	Complete dates are available and there are more than 0 days of survival	1
1500032	other	70000+	48	40-49	One primary only	1	Yes	Yes	2018	Asian or Pacific Islander	Non-Spanish-Hispanic-Latino	Non-Hispanic Asian or Pacific Islander	C50.9-Breast, NOS	Blank(s)	Paired site, but no information concerning laterality	Adenocarcinoma	OTHER	TX	N0	no surgery	YES	No/Unknown	No systemic therapy and/or surgical procedures	1	>=1	Neoadjuvant therapy not given	not given	bone	Yes	No	No	No	no/unknown	no/unknown	HR+/HER2-	Positive	Positive	Negative	Alive	17	Complete dates are available and there are more than 0 days of survival	0
1500674	Married	70000+	58	50-59	One primary only	1	Yes	Yes	2018	Asian or Pacific Islander	Non-Spanish-Hispanic-Latino	Non-Hispanic Asian or Pacific Islander	C50.1-Central portion of breast	Poorly differentiated; Grade III	Right - origin of primary	ILC	ILC	T4a	N1	no surgery	YES	Yes	No systemic therapy and/or surgical procedures	1	>=1	Neoadjuvant therapy not given	not given	bone	Yes	No	No	No	no/unknown	no/unknown	HR+/HER2-	Positive	Positive	Negative	Alive	14	Complete dates are available and there are more than 0 days of survival	0
1500752	Married	70000+	73	70-79	One primary only	1	Yes	Yes	2018	Asian or Pacific Islander	Non-Spanish-Hispanic-Latino	Non-Hispanic Asian or Pacific Islander	C50.2-Upper-inner quadrant of breast	Moderately differentiated; Grade II	Left - origin of primary	IDC	IDC	T4b	N2b	no surgery	None/Unknown	No/Unknown	No systemic therapy and/or surgical procedures	2	>=1	Neoadjuvant therapy not given	not given	bone+lung	Yes	No	No	Yes	Yes; distant lymph node metastases	no/unknown	HR+/HER2+	Positive	Positive	Positive	Alive	12	Complete dates are available and there are more than 0 days of survival	0
1500922	Married	70000+	40	40-49	One primary only	1	Yes	Yes	2018	White	Non-Spanish-Hispanic-Latino	Non-Hispanic White	C50.8-Overlapping lesion of breast	Blank(s)	Right - origin of primary	IDC	IDC	T4d	N1	no surgery	YES	Yes	Systemic therapy after surgery	1	>=1	Neoadjuvant therapy not given	not given	bone+liver	Yes	No	Yes	No	no/unknown	no/unknown	HR+/HER2-	Positive	Positive	Negative	Alive	13	Complete dates are available and there are more than 0 days of survival	0
1501176	Single (never married)	70000+	49	40-49	One primary only	1	Yes	Yes	2018	Asian or Pacific Islander	Non-Spanish-Hispanic-Latino	Non-Hispanic Asian or Pacific Islander	C50.8-Overlapping lesion of breast	Moderately differentiated; Grade II	Right - origin of primary	IDC	IDC	T2	N0	no surgery	YES	Yes	No systemic therapy and/or surgical procedures	1	>=1	Neoadjuvant therapy not given	not given	bone	Yes	No	No	No	no/unknown	no/unknown	HR+/HER2-	Positive	Negative	Negative	Alive	12	Complete dates are available and there are more than 0 days of survival	0
1501701	Single (never married)	70000+	52	50-59	One primary only	1	Yes	Yes	2018	White	Non-Spanish-Hispanic-Latino	Non-Hispanic White	C50.9-Breast, NOS	Moderately differentiated; Grade II	Right - origin of primary	OTHER	OTHER	T4d	N1	no surgery	YES	Yes	No systemic therapy and/or surgical procedures	0	0	Neoadjuvant therapy not given	not given	bone+DLN	Yes	No	No	No	Yes; distant lymph node metastases	no/unknown	HR+/HER2-	Positive	Negative	Negative	Alive	23	Complete dates are available and there are more than 0 days of survival	0
1501709	Married	70000+	63	60-69	One primary only	1	Yes	Yes	2018	White	Spanish-Hispanic-Latino	Hispanic (All Races)	C50.8-Overlapping lesion of breast	Moderately differentiated; Grade II	Right - origin of primary	IDC	IDC	T4b	N1	partial mastectomy	YES	Yes	Systemic therapy both before and after surgery	1	>=1	Stated as response to treatment, but not noted if complete or partial	CR or PR	bone+lung	Yes	No	No	Yes	no/unknown	Yes; distant mets in known site(s) other than bone, brain, liver, lung, dist LN	HR+/HER2-	Positive	Negative	Negative	Alive	18	Complete dates are available and there are more than 0 days of survival	0
1502928	other	70000+	46	40-49	One primary only	1	Yes	Yes	2018	Black	Non-Spanish-Hispanic-Latino	Non-Hispanic Black	C50.4-Upper-outer quadrant of breast	Poorly differentiated; Grade III	Right - origin of primary	IDC	IDC	T2	N1	no surgery	None/Unknown	Yes	Systemic therapy after surgery	0	0	Neoadjuvant therapy not given	not given	bone+lung	Yes	No	No	Yes	no/unknown	no/unknown	HR-/HER2-	Negative	Negative	Negative	Breast	20	Complete dates are available and there are more than 0 days of survival	1
1503412	other	70000+	63	60-69	One primary only	1	Yes	Yes	2018	Asian or Pacific Islander	Non-Spanish-Hispanic-Latino	Non-Hispanic Asian or Pacific Islander	C50.8-Overlapping lesion of breast	Blank(s)	Right - origin of primary	IDC	IDC	T2	N0	no surgery	None/Unknown	No/Unknown	No systemic therapy and/or surgical procedures	0	0	Not documented; Not assessed or unknown if assessed	NA	bone+liver	Yes	No	Yes	No	Yes; distant lymph node metastases	Yes; distant mets in known site(s) other than bone, brain, liver, lung, dist LN	HR+/HER2-	Positive	Positive	Negative	Breast	1	Complete dates are available and there are more than 0 days of survival	1
1503481	Single (never married)	70000+	60	60-69	One primary only	1	Yes	Yes	2018	Black	Non-Spanish-Hispanic-Latino	Non-Hispanic Black	C50.4-Upper-outer quadrant of breast	Moderately differentiated; Grade II	Left - origin of primary	ILC	ILC	T2	N1b	no surgery	None/Unknown	Yes	No systemic therapy and/or surgical procedures	2	>=1	Not documented; Not assessed or unknown if assessed	NA	bone+lung	Yes	No	No	Yes	no/unknown	no/unknown	HR+/HER2-	Positive	Positive	Negative	Breast	12	Complete dates are available and there are more than 0 days of survival	1
1503574	Single (never married)	70000+	66	60-69	One primary only	1	Yes	Yes	2018	Black	Non-Spanish-Hispanic-Latino	Non-Hispanic Black	C50.5-Lower-outer quadrant of breast	Blank(s)	Left - origin of primary	IDC	IDC	TX	N1	no surgery	None/Unknown	Yes	Systemic therapy after surgery	0	0	Neoadjuvant therapy not given	not given	bone+lung	Yes	No	No	Yes	no/unknown	no/unknown	HR+/HER2-	Positive	Positive	Negative	Alive	16	Complete dates are available and there are more than 0 days of survival	0
1503595	Single (never married)	70000+	68	60-69	One primary only	1	Yes	Yes	2018	Black	Non-Spanish-Hispanic-Latino	Non-Hispanic Black	C50.8-Overlapping lesion of breast	Moderately differentiated; Grade II	Left - origin of primary	IDC	IDC	T4d	N1	mastectomy(without)	None/Unknown	No/Unknown	Systemic therapy before surgery	1	>=1	Not documented; Not assessed or unknown if assessed	NA	bone+lung+liver	Yes	No	Yes	Yes	no/unknown	Yes; distant mets in known site(s) other than bone, brain, liver, lung, dist LN	HR+/HER2-	Positive	Positive	Negative	Breast	11	Complete dates are available and there are more than 0 days of survival	1
1503880	Single (never married)	70000+	58	50-59	One primary only	1	Yes	Yes	2018	White	Spanish-Hispanic-Latino	Hispanic (All Races)	C50.4-Upper-outer quadrant of breast	Well differentiated; Grade I	Right - origin of primary	IDC	IDC	T2	N1a	partial mastectomy	None/Unknown	Yes	Systemic therapy before surgery	2	>=1	Stated as partial response (PR)	PR	bone	Yes	No	No	No	no/unknown	no/unknown	HR+/HER2-	Positive	Positive	Negative	Alive	19	Complete dates are available and there are more than 0 days of survival	0
1505042	Married	70000+	60	60-69	One primary only	1	Yes	Yes	2018	White	Non-Spanish-Hispanic-Latino	Non-Hispanic White	C50.2-Upper-inner quadrant of breast	Blank(s)	Right - origin of primary	ILC	ILC	T1b	N0	no surgery	None/Unknown	No/Unknown	No systemic therapy and/or surgical procedures	2	>=1	Neoadjuvant therapy not given	not given	bone+other	Yes	No	No	No	no/unknown	Yes; distant mets in known site(s) other than bone, brain, liver, lung, dist LN	HR+/HER2-	Positive	Positive	Negative	Alive	13	Complete dates are available and there are more than 0 days of survival	0
1506217	Single (never married)	70000+	81	80+	One primary only	1	Yes	Yes	2018	White	Spanish-Hispanic-Latino	Hispanic (All Races)	C50.2-Upper-inner quadrant of breast	Moderately differentiated; Grade II	Right - origin of primary	IDC	IDC	T1c	N2a	no surgery	None/Unknown	No/Unknown	No systemic therapy and/or surgical procedures			Neoadjuvant therapy not given	not given	bone+brain	Yes	Yes	No	Yes	no/unknown	Yes; distant mets in known site(s) other than bone, brain, liver, lung, dist LN	HR+/HER2-	Positive	Positive	Negative	Breast	0	Complete dates are available and there are more than 0 days of survival	1
1506447	other	70000+	43	40-49	One primary only	1	Yes	Yes	2019	White	Non-Spanish-Hispanic-Latino	Non-Hispanic White	C50.4-Upper-outer quadrant of breast	Blank(s)	Left - origin of primary	IDC	IDC	T3	N3c	no surgery	None/Unknown	Yes	No systemic therapy and/or surgical procedures	2	>=1	Not documented; Not assessed or unknown if assessed	NA	bone+DLN	Yes	No	No	No	Yes; distant lymph node metastases	no/unknown	HR+/HER2+	Positive	Positive	Positive	Alive	10	Complete dates are available and there are more than 0 days of survival	0
1506559	Married	70000+	62	60-69	One primary only	1	Yes	Yes	2019	Asian or Pacific Islander	Non-Spanish-Hispanic-Latino	Non-Hispanic Asian or Pacific Islander	C50.1-Central portion of breast	Moderately differentiated; Grade II	Left - origin of primary	IDC	IDC	T3	N1	no surgery	YES	Yes	Systemic therapy after surgery	0	0	Not documented; Not assessed or unknown if assessed	NA	bone+lung	Yes	No	No	Yes	no/unknown	no/unknown	HR+/HER2+	Positive	Negative	Positive	Alive	7	Complete dates are available and there are more than 0 days of survival	0
1506723	Married	70000+	36	<40	One primary only	1	Yes	Yes	2018	White	Spanish-Hispanic-Latino	Hispanic (All Races)	C50.5-Lower-outer quadrant of breast	Moderately differentiated; Grade II	Right - origin of primary	IDC	IDC	T2	N1a	partial mastectomy	YES	Yes	Systemic therapy both before and after surgery	0	0	Stated as partial response (PR)	PR	bone	Yes	No	No	No	no/unknown	no/unknown	HR-/HER2-	Negative	Negative	Negative	Breast	15	Complete dates are available and there are more than 0 days of survival	1
1507693	Single (never married)	70000+	45	40-49	One primary only	1	Yes	Yes	2019	Black	Non-Spanish-Hispanic-Latino	Non-Hispanic Black	C50.9-Breast, NOS	Poorly differentiated; Grade III	Left - origin of primary	IDC	IDC	T3	N1	no surgery	YES	Yes	No systemic therapy and/or surgical procedures	0	0	Not documented; Not assessed or unknown if assessed	NA	bone+lung+liver	Yes	No	Yes	Yes	Yes; distant lymph node metastases	no/unknown	HR+/HER2-	Positive	Negative	Negative	Alive	8	Complete dates are available and there are more than 0 days of survival	0
1508011	Married	70000+	57	50-59	One primary only	1	Yes	Yes	2018	White	Non-Spanish-Hispanic-Latino	Non-Hispanic White	C50.8-Overlapping lesion of breast	Poorly differentiated; Grade III	Left - origin of primary	IDC	IDC	T2	N1	partial mastectomy	YES	Yes	Systemic therapy after surgery	1	>=1	Stated as complete response (CR)	CR	bone	Yes	No	No	No	no/unknown	no/unknown	HR+/HER2+	Positive	Negative	Positive	Alive	20	Complete dates are available and there are more than 0 days of survival	0
1508082	other	70000+	83	80+	One primary only	1	Yes	Yes	2018	White	Non-Spanish-Hispanic-Latino	Non-Hispanic White	C50.4-Upper-outer quadrant of breast	Moderately differentiated; Grade II	Left - origin of primary	IDC	IDC	T2	N0	no surgery	None/Unknown	No/Unknown	Systemic therapy after surgery	2	>=1	Neoadjuvant therapy not given	not given	bone	Yes	No	No	No	no/unknown	no/unknown	HR+/HER2-	Positive	Positive	Negative	Alive	16	Complete dates are available and there are more than 0 days of survival	0
1508544	Single (never married)	70000+	36	<40	One primary only	1	Yes	Yes	2015	Black	Non-Spanish-Hispanic-Latino	Non-Hispanic Black	C50.9-Breast, NOS	Moderately differentiated; Grade II	Right - origin of primary	IDC	IDC	TX	N1NOS	mastectomy(with)	None/Unknown	Yes	Systemic therapy both before and after surgery	1	>=1	Not documented; Not assessed or unknown if assessed	NA	bone+lung	Yes	No	No	Yes	no/unknown	no/unknown	HR+/HER2+	Positive	Positive	Positive	Breast	25	Complete dates are available and there are more than 0 days of survival	1
1508692	Married	70000+	83	80+	One primary only	1	Yes	Yes	2018	Black	Non-Spanish-Hispanic-Latino	Non-Hispanic Black	C50.5-Lower-outer quadrant of breast	Poorly differentiated; Grade III	Left - origin of primary	IDC	IDC	T2	N0	no surgery	None/Unknown	Yes	No systemic therapy and/or surgical procedures	2	>=1	Not documented; Not assessed or unknown if assessed	NA	bone+liver	Yes	No	Yes	No	no/unknown	no/unknown	HR+/HER2-	Positive	Positive	Negative	Breast	17	Complete dates are available and there are more than 0 days of survival	1
1508840	Single (never married)	70000+	54	50-59	One primary only	1	Yes	Yes	2018	White	Spanish-Hispanic-Latino	Hispanic (All Races)	C50.4-Upper-outer quadrant of breast	Moderately differentiated; Grade II	Left - origin of primary	IDC	IDC	T3	N3a	no surgery	None/Unknown	Yes	Systemic therapy after surgery	0	0	Neoadjuvant therapy not given	not given	bone+liver	Yes	No	Yes	No	Yes; distant lymph node metastases	no/unknown	HR-/HER2+	Negative	Negative	Positive	Breast	1	Complete dates are available and there are more than 0 days of survival	1
1508875	Single (never married)	70000+	73	70-79	One primary only	1	Yes	Yes	2018	White	Non-Spanish-Hispanic-Latino	Non-Hispanic White	C50.4-Upper-outer quadrant of breast	Moderately differentiated; Grade II	Left - origin of primary	IDC	IDC	T3	N1	no surgery	YES	Yes	No systemic therapy and/or surgical procedures	1	>=1	Neoadjuvant therapy not given	not given	bone+DLN	Yes	No	No	No	Yes; distant lymph node metastases	no/unknown	HR+/HER2-	Positive	Positive	Negative	Alive	21	Complete dates are available and there are more than 0 days of survival	0
1509095	Married	70000+	65	60-69	One primary only	1	Yes	Yes	2018	White	Non-Spanish-Hispanic-Latino	Non-Hispanic White	C50.8-Overlapping lesion of breast	Moderately differentiated; Grade II	Right - origin of primary	ILC	ILC	TX	N0	no surgery	None/Unknown	Yes	No systemic therapy and/or surgical procedures	0	0	Not documented; Not assessed or unknown if assessed	NA	bone	Yes	No	No	No	no/unknown	no/unknown	HR+/HER2-	Positive	Positive	Negative	Alive	18	Complete dates are available and there are more than 0 days of survival	0
1509420	Single (never married)	70000+	73	70-79	One primary only	1	Yes	Yes	2018	White	Non-Spanish-Hispanic-Latino	Non-Hispanic White	C50.3-Lower-inner quadrant of breast	Well differentiated; Grade I	Left - origin of primary	IDC	IDC	T2	N0	no surgery	None/Unknown	Yes	No systemic therapy and/or surgical procedures	2	>=1	Neoadjuvant therapy not given	not given	bone	Yes	No	No	No	no/unknown	no/unknown	HR+/HER2+	Positive	Negative	Positive	Alive	13	Complete dates are available and there are more than 0 days of survival	0
1509429	Married	70000+	39	<40	One primary only	1	Yes	Yes	2019	White	Non-Spanish-Hispanic-Latino	Non-Hispanic White	C50.8-Overlapping lesion of breast	Moderately differentiated; Grade II	Left - origin of primary	IDC	IDC	T1c	N1	no surgery	None/Unknown	No/Unknown	Systemic therapy after surgery	0	0	Neoadjuvant therapy not given	not given	bone	Yes	No	No	No	no/unknown	no/unknown	HR+/HER2-	Positive	Positive	Negative	Alive	8	Complete dates are available and there are more than 0 days of survival	0
1509547	Single (never married)	70000+	38	<40	One primary only	1	Yes	Yes	2018	Black	Non-Spanish-Hispanic-Latino	Non-Hispanic Black	C50.3-Lower-inner quadrant of breast	Blank(s)	Right - origin of primary	IDC	IDC	T2	N1	no surgery	None/Unknown	Yes	No systemic therapy and/or surgical procedures	2	>=1	Neoadjuvant therapy not given	not given	bone+liver	Yes	No	Yes	No	no/unknown	no/unknown	HR-/HER2+	Negative	Negative	Positive	Breast	2	Complete dates are available and there are more than 0 days of survival	1
1510151	Married	70000+	63	60-69	One primary only	1	Yes	Yes	2018	White	Spanish-Hispanic-Latino	Hispanic (All Races)	C50.4-Upper-outer quadrant of breast	Well differentiated; Grade I	Left - origin of primary	IDC	IDC	T2	N1a	partial mastectomy	None/Unknown	Yes	Systemic therapy before surgery	0	0	Stated as response to treatment, but not noted if complete or partial	CR or PR	bone+lung	Yes	No	No	Yes	Yes; distant lymph node metastases	Yes; distant mets in known site(s) other than bone, brain, liver, lung, dist LN	HR-/HER2-	Negative	Negative	Negative	Alive	20	Complete dates are available and there are more than 0 days of survival	0
1510278	Married	70000+	61	60-69	One primary only	1	Yes	Yes	2019	Asian or Pacific Islander	Non-Spanish-Hispanic-Latino	Non-Hispanic Asian or Pacific Islander	C50.4-Upper-outer quadrant of breast	Moderately differentiated; Grade II	Right - origin of primary	IDC	IDC	TX	N0	no surgery	None/Unknown	Yes	No systemic therapy and/or surgical procedures	0	0	Not documented; Not assessed or unknown if assessed	NA	bone+lung	Yes	No	No	Yes	Yes; distant lymph node metastases	no/unknown	HR+/HER2-	Positive	Positive	Negative	Alive	9	Complete dates are available and there are more than 0 days of survival	0
1510282	Married	70000+	62	60-69	One primary only	1	Yes	Yes	2019	Asian or Pacific Islander	Non-Spanish-Hispanic-Latino	Non-Hispanic Asian or Pacific Islander	C50.9-Breast, NOS	Blank(s)	Left - origin of primary	ILC	ILC	T3	N0	no surgery	YES	No/Unknown	No systemic therapy and/or surgical procedures	1	>=1	Neoadjuvant therapy not given	not given	bone+liver	Yes	No	Yes	No	no/unknown	Yes; distant mets in known site(s) other than bone, brain, liver, lung, dist LN	HR+/HER2-	Positive	Negative	Negative	Breast	2	Complete dates are available and there are more than 0 days of survival	1
1510425	other	70000+	82	80+	One primary only	1	Yes	Yes	2019	White	Non-Spanish-Hispanic-Latino	Non-Hispanic White	C50.9-Breast, NOS	Blank(s)	Left - origin of primary	Adenocarcinoma	OTHER	TX	NX	no surgery	None/Unknown	No/Unknown	No systemic therapy and/or surgical procedures			Neoadjuvant therapy not given	not given	bone+lung+liver	Yes	No	Yes	Yes	Yes; distant lymph node metastases	Yes; distant mets in known site(s) other than bone, brain, liver, lung, dist LN	HR+/HER2+	Positive	Positive	Positive	Breast	1	Complete dates are available and there are more than 0 days of survival	1
1510616	Single (never married)	70000+	63	60-69	One primary only	1	Yes	Yes	2019	White	Spanish-Hispanic-Latino	Hispanic (All Races)	C50.4-Upper-outer quadrant of breast	Moderately differentiated; Grade II	Right - origin of primary	ILC	ILC	T4b	N2a	no surgery	YES	Yes	No systemic therapy and/or surgical procedures	1	>=1	Neoadjuvant therapy not given	not given	bone+DLN	Yes	No	No	No	Yes; distant lymph node metastases	no/unknown	HR-/HER2-	Negative	Negative	Negative	Alive	10	Complete dates are available and there are more than 0 days of survival	0
1510881	Married	70000+	79	70-79	One primary only	1	Yes	Yes	2019	Asian or Pacific Islander	Non-Spanish-Hispanic-Latino	Non-Hispanic Asian or Pacific Islander	C50.2-Upper-inner quadrant of breast	Poorly differentiated; Grade III	Left - origin of primary	IDC	IDC	T3	N2b	no surgery	None/Unknown	No/Unknown	No systemic therapy and/or surgical procedures			Neoadjuvant therapy not given	not given	bone+lung	Yes	No	No	Yes	Yes; distant lymph node metastases	no/unknown	HR+/HER2-	Positive	Negative	Negative	Alive	6	Complete dates are available and there are more than 0 days of survival	0
1511725	Married	70000+	69	60-69	One primary only	1	Yes	Yes	2018	White	Spanish-Hispanic-Latino	Hispanic (All Races)	C50.9-Breast, NOS	Blank(s)	Right - origin of primary	IDC	IDC	T3	N3c	mastectomy(without)	None/Unknown	Yes	Systemic therapy before surgery	0	0	Stated as no response (NR)	NR	bone+DLN	Yes	No	No	No	Yes; distant lymph node metastases	no/unknown	HR-/HER2+	Negative	Negative	Positive	Alive	20	Complete dates are available and there are more than 0 days of survival	0
1512501	Single (never married)	70000+	62	60-69	One primary only	1	Yes	Yes	2018	White	Non-Spanish-Hispanic-Latino	Non-Hispanic White	C50.4-Upper-outer quadrant of breast	Poorly differentiated; Grade III	Left - origin of primary	IDC	IDC	T2	N1	no surgery	None/Unknown	No/Unknown	No systemic therapy and/or surgical procedures	1	>=1	Neoadjuvant therapy not given	not given	bone+lung	Yes	No	No	Yes	Yes; distant lymph node metastases	no/unknown	HR+/HER2-	Positive	Positive	Negative	Alive	19	Complete dates are available and there are more than 0 days of survival	0
1512831	Single (never married)	70000+	64	60-69	One primary only	1	Yes	Yes	2018	White	Non-Spanish-Hispanic-Latino	Non-Hispanic White	C50.9-Breast, NOS	Poorly differentiated; Grade III	Right - origin of primary	IDC	IDC	T2	N1	no surgery	YES	No/Unknown	No systemic therapy and/or surgical procedures	0	0	Neoadjuvant therapy not given	not given	bone+liver+brain	Yes	Yes	Yes	No	no/unknown	no/unknown	HR-/HER2-	Negative	Negative	Negative	Breast	0	Complete dates are available and there are more than 0 days of survival	1
1512959	Married	70000+	52	50-59	One primary only	1	Yes	Yes	2018	White	Non-Spanish-Hispanic-Latino	Non-Hispanic White	C50.8-Overlapping lesion of breast	Blank(s)	Left - origin of primary	IDC	IDC	T2	N3c	no surgery	None/Unknown	No/Unknown	No systemic therapy and/or surgical procedures	1	>=1	Neoadjuvant therapy not given	not given	bone	Yes	No	No	No	no/unknown	no/unknown	HR+/HER2-	Positive	Positive	Negative	Alive	20	Complete dates are available and there are more than 0 days of survival	0
1513359	Married	70000+	80	80+	One primary only	1	Yes	Yes	2018	White	Non-Spanish-Hispanic-Latino	Non-Hispanic White	C50.9-Breast, NOS	Poorly differentiated; Grade III	Right - origin of primary	IDC	IDC	T4b	N1	no surgery	None/Unknown	Yes	No systemic therapy and/or surgical procedures	1	>=1	Neoadjuvant therapy not given	not given	bone+lung	Yes	No	No	Yes	Yes; distant lymph node metastases	no/unknown	HR-/HER2-	Negative	Negative	Negative	Alive	15	Complete dates are available and there are more than 0 days of survival	0
1513387	Married	70000+	67	60-69	One primary only	1	Yes	Yes	2018	Black	Non-Spanish-Hispanic-Latino	Non-Hispanic Black	C50.9-Breast, NOS	Blank(s)	Right - origin of primary	IDC	IDC	T4d	N1	no surgery	None/Unknown	No/Unknown	No systemic therapy and/or surgical procedures	2	>=1	Neoadjuvant therapy not given	not given	bone+lung	Yes	No	No	Yes	Yes; distant lymph node metastases	Yes; distant mets in known site(s) other than bone, brain, liver, lung, dist LN	HR+/HER2-	Positive	Positive	Negative	Breast	4	Complete dates are available and there are more than 0 days of survival	1
1513420	Married	70000+	49	40-49	One primary only	1	Yes	Yes	2018	Asian or Pacific Islander	Non-Spanish-Hispanic-Latino	Non-Hispanic Asian or Pacific Islander	C50.2-Upper-inner quadrant of breast	Moderately differentiated; Grade II	Right - origin of primary	IDC	IDC	T2	N1b	mastectomy(without)	YES	Yes	Systemic therapy after surgery	2	>=1	Neoadjuvant therapy not given	not given	bone	Yes	No	No	No	no/unknown	no/unknown	HR+/HER2-	Positive	Positive	Negative	Alive	12	Complete dates are available and there are more than 0 days of survival	0
1513468	Married	70000+	48	40-49	One primary only	1	Yes	Yes	2018	White	Spanish-Hispanic-Latino	Hispanic (All Races)	C50.5-Lower-outer quadrant of breast	Moderately differentiated; Grade II	Left - origin of primary	IDC	IDC	T1c	NX	no surgery	None/Unknown	Yes	No systemic therapy and/or surgical procedures	1	>=1	Neoadjuvant therapy not given	not given	bone+lung	Yes	No	No	Yes	Yes; distant lymph node metastases	no/unknown	HR+/HER2-	Positive	Positive	Negative	Alive	13	Complete dates are available and there are more than 0 days of survival	0
1513836	Married	70000+	46	40-49	One primary only	1	Yes	Yes	2018	Asian or Pacific Islander	Non-Spanish-Hispanic-Latino	Non-Hispanic Asian or Pacific Islander	C50.9-Breast, NOS	Poorly differentiated; Grade III	Right - origin of primary	IDC	IDC	T4b	N3b	no surgery	None/Unknown	Yes	No systemic therapy and/or surgical procedures	1	>=1	Neoadjuvant therapy not given	not given	bone	Yes	No	No	No	no/unknown	no/unknown	HR-/HER2-	Negative	Negative	Negative	Breast	11	Complete dates are available and there are more than 0 days of survival	1
1514282	other	70000+	68	60-69	One primary only	1	Yes	Yes	2018	White	Non-Spanish-Hispanic-Latino	Non-Hispanic White	C50.9-Breast, NOS	Blank(s)	Left - origin of primary	IDC	IDC	T4b	N1	no surgery	YES	Yes	No systemic therapy and/or surgical procedures	0	0	Neoadjuvant therapy not given	not given	bone+liver	Yes	No	Yes	No	no/unknown	no/unknown	HR+/HER2+	Positive	Negative	Positive	Alive	16	Complete dates are available and there are more than 0 days of survival	0
1514586	other	70000+	87	80+	One primary only	1	Yes	Yes	2018	Black	Non-Spanish-Hispanic-Latino	Non-Hispanic Black	C50.4-Upper-outer quadrant of breast	Poorly differentiated; Grade III	Right - origin of primary	IDC	IDC	T3	N1	no surgery	YES	No/Unknown	No systemic therapy and/or surgical procedures	1	>=1	Neoadjuvant therapy not given	not given	bone+lung+liver	Yes	No	Yes	Yes	no/unknown	no/unknown	HR-/HER2-	Negative	Negative	Negative	Breast	3	Complete dates are available and there are more than 0 days of survival	1
1514731	other	70000+	71	70-79	One primary only	1	Yes	Yes	2019	White	Non-Spanish-Hispanic-Latino	Non-Hispanic White	C50.9-Breast, NOS	Blank(s)	Right - origin of primary	IDC	IDC	TX	NX	no surgery	None/Unknown	No/Unknown	No systemic therapy and/or surgical procedures			Not documented; Not assessed or unknown if assessed	NA	bone+liver	Yes	No	Yes	No	no/unknown	no/unknown		Borderline/Unknown	Borderline/Unknown	Borderline/Unknown	Breast	0	Complete dates are available and there are more than 0 days of survival	1
1515103	Married	70000+	64	60-69	One primary only	1	Yes	Yes	2019	White	Spanish-Hispanic-Latino	Hispanic (All Races)	C50.5-Lower-outer quadrant of breast	Moderately differentiated; Grade II	Right - origin of primary	ILC	ILC	T2	N2a	partial mastectomy	None/Unknown	No/Unknown	Systemic therapy after surgery	0	0	Neoadjuvant therapy not given	not given	bone	Yes	No	No	No	no/unknown	no/unknown	HR+/HER2-	Positive	Positive	Negative	Breast	2	Complete dates are available and there are more than 0 days of survival	1
1515572	other	70000+	74	70-79	One primary only	1	Yes	Yes	2019	White	Non-Spanish-Hispanic-Latino	Non-Hispanic White	C50.9-Breast, NOS	Poorly differentiated; Grade III	Left - origin of primary	IDC	IDC	T2	N1	no surgery	YES	No/Unknown	No systemic therapy and/or surgical procedures	0	0	Neoadjuvant therapy not given	not given	bone+lung+liver	Yes	No	Yes	Yes	no/unknown	no/unknown	HR+/HER2+	Positive	Positive	Positive	Breast	1	Complete dates are available and there are more than 0 days of survival	1
1515811	Married	70000+	53	50-59	One primary only	1	Yes	Yes	2019	Asian or Pacific Islander	Non-Spanish-Hispanic-Latino	Non-Hispanic Asian or Pacific Islander	C50.9-Breast, NOS	Poorly differentiated; Grade III	Right - origin of primary	IDC	IDC	T3	N0	no surgery	None/Unknown	No/Unknown	No systemic therapy and/or surgical procedures			Not documented; Not assessed or unknown if assessed	NA	bone+liver	Yes	No	Yes	No	Yes; distant lymph node metastases	no/unknown	HR+/HER2-	Positive	Positive	Negative	Breast	0	Complete dates are available and there are more than 0 days of survival	1
1516094	Single (never married)	70000+	68	60-69	One primary only	1	Yes	Yes	2019	Asian or Pacific Islander	Non-Spanish-Hispanic-Latino	Non-Hispanic Asian or Pacific Islander	C50.8-Overlapping lesion of breast	Moderately differentiated; Grade II	Right - origin of primary	IDC	IDC	T2	N1	no surgery	None/Unknown	Yes	No systemic therapy and/or surgical procedures	1	>=1	Not documented; Not assessed or unknown if assessed	NA	bone	Yes	No	No	No	no/unknown	no/unknown	HR+/HER2-	Positive	Positive	Negative	Alive	7	Complete dates are available and there are more than 0 days of survival	0
1517258	Single (never married)	70000+	49	40-49	One primary only	1	Yes	Yes	2018	Black	Non-Spanish-Hispanic-Latino	Non-Hispanic Black	C50.2-Upper-inner quadrant of breast	Moderately differentiated; Grade II	Left - origin of primary	IDC	IDC	T2	N2a	partial mastectomy	YES	Yes	Systemic therapy both before and after surgery	0	0	Stated as no response (NR)	NR	bone	Yes	No	No	No	no/unknown	no/unknown	HR-/HER2+	Negative	Negative	Positive	Alive	20	Complete dates are available and there are more than 0 days of survival	0
1517700	Single (never married)	70000+	64	60-69	One primary only	1	Yes	Yes	2019	Asian or Pacific Islander	Non-Spanish-Hispanic-Latino	Non-Hispanic Asian or Pacific Islander	C50.4-Upper-outer quadrant of breast	Moderately differentiated; Grade II	Right - origin of primary	IDC	IDC	T3	N1	no surgery	None/Unknown	Yes	No systemic therapy and/or surgical procedures	0	0	Not documented; Not assessed or unknown if assessed	NA	bone+liver	Yes	No	Yes	No	no/unknown	no/unknown	HR+/HER2-	Positive	Positive	Negative	Alive	8	Complete dates are available and there are more than 0 days of survival	0
1517991	Married	70000+	38	<40	One primary only	1	Yes	Yes	2018	Asian or Pacific Islander	Non-Spanish-Hispanic-Latino	Non-Hispanic Asian or Pacific Islander	C50.9-Breast, NOS	Moderately differentiated; Grade II	Left - origin of primary	IDC	IDC	T3	N1	mastectomy(with)	YES	Yes	Systemic therapy both before and after surgery	1	>=1	Stated as response to treatment, but not noted if complete or partial	CR or PR	bone	Yes	No	No	No	no/unknown	no/unknown	HR+/HER2-	Positive	Positive	Negative	Alive	19	Complete dates are available and there are more than 0 days of survival	0
1518083	Married	70000+	38	<40	One primary only	1	Yes	Yes	2019	White	Non-Spanish-Hispanic-Latino	Non-Hispanic White	C50.9-Breast, NOS	Poorly differentiated; Grade III	Right - origin of primary	IDC	IDC	T2	N1	no surgery	None/Unknown	Yes	Systemic therapy after surgery	0	0	Not documented; Not assessed or unknown if assessed	NA	bone	Yes	No	No	No	no/unknown	no/unknown	HR+/HER2-	Positive	Positive	Negative	Alive	5	Complete dates are available and there are more than 0 days of survival	0
1518213	Married	70000+	66	60-69	One primary only	1	Yes	Yes	2018	Black	Non-Spanish-Hispanic-Latino	Non-Hispanic Black	C50.8-Overlapping lesion of breast	Blank(s)	Right - origin of primary	IDC	IDC	T1c	N1	no surgery	YES	Yes	No systemic therapy and/or surgical procedures	2	>=1	Not documented; Not assessed or unknown if assessed	NA	bone+lung	Yes	No	No	Yes	no/unknown	no/unknown	HR+/HER2-	Positive	Negative	Negative	Alive	16	Complete dates are available and there are more than 0 days of survival	0
1520100	Married	70000+	58	50-59	One primary only	1	Yes	Yes	2019	White	Non-Spanish-Hispanic-Latino	Non-Hispanic White	C50.8-Overlapping lesion of breast	Well differentiated; Grade I	Left - origin of primary	ILC	ILC	T3	N3a	mastectomy NOS	None/Unknown	Yes	Systemic therapy after surgery	1	>=1	Not documented; Not assessed or unknown if assessed	NA	bone	Yes	No	No	No	no/unknown	no/unknown	HR+/HER2-	Positive	Positive	Negative	Alive	5	Complete dates are available and there are more than 0 days of survival	0
1520337	Married	70000+	69	60-69	One primary only	1	Yes	Yes	2018	White	Non-Spanish-Hispanic-Latino	Non-Hispanic White	C50.8-Overlapping lesion of breast	Moderately differentiated; Grade II	Left - origin of primary	IDC	IDC	T2	N1	no surgery	YES	No/Unknown	No systemic therapy and/or surgical procedures	1	>=1	Neoadjuvant therapy not given	not given	bone	Yes	No	No	No	no/unknown	no/unknown	HR+/HER2-	Positive	Positive	Negative	Breast	4	Complete dates are available and there are more than 0 days of survival	1
1520712	other	70000+	60	60-69	One primary only	1	Yes	Yes	2018	Asian or Pacific Islander	Non-Spanish-Hispanic-Latino	Non-Hispanic Asian or Pacific Islander	C50.9-Breast, NOS	Moderately differentiated; Grade II	Left - origin of primary	ILC	ILC	T3	N0	no surgery	None/Unknown	Yes	No systemic therapy and/or surgical procedures	1	>=1	Neoadjuvant therapy not given	not given	bone	Yes	No	No	No	no/unknown	no/unknown	HR+/HER2-	Positive	Positive	Negative	Alive	12	Complete dates are available and there are more than 0 days of survival	0
1521513	Single (never married)	70000+	91	80+	One primary only	1	Yes	Yes	2018	White	Non-Spanish-Hispanic-Latino	Non-Hispanic White	C50.3-Lower-inner quadrant of breast	Blank(s)	Right - origin of primary	Neoplasm malignant	OTHER	T3	N0	no surgery	None/Unknown	No/Unknown	No systemic therapy and/or surgical procedures			Neoadjuvant therapy not given	not given	bone+liver	Yes	No	Yes	No	no/unknown	no/unknown		Borderline/Unknown	Borderline/Unknown	Borderline/Unknown	Breast	0	Complete dates are available and there are more than 0 days of survival	1
1521666	Married	70000+	79	70-79	One primary only	1	Yes	Yes	2019	Asian or Pacific Islander	Non-Spanish-Hispanic-Latino	Non-Hispanic Asian or Pacific Islander	C50.2-Upper-inner quadrant of breast	Poorly differentiated; Grade III	Left - origin of primary	IDC	IDC	T4b	N1	no surgery	None/Unknown	No/Unknown	Systemic therapy after surgery	1	>=1	Not documented; Not assessed or unknown if assessed	NA	bone+lung+liver	Yes	No	Yes	Yes	Yes; distant lymph node metastases	no/unknown	HR+/HER2+	Positive	Positive	Positive	Alive	8	Complete dates are available and there are more than 0 days of survival	0
1521675	other	70000+	50	50-59	One primary only	1	Yes	Yes	2018	White	Spanish-Hispanic-Latino	Hispanic (All Races)	C50.1-Central portion of breast	Poorly differentiated; Grade III	Right - origin of primary	IDC	IDC	T2	N1	no surgery	None/Unknown	No/Unknown	No systemic therapy and/or surgical procedures	0	0	Not documented; Not assessed or unknown if assessed	NA	bone+liver	Yes	No	Yes	No	Yes; distant lymph node metastases	no/unknown		Negative	Negative	Borderline/Unknown	Breast	1	Complete dates are available and there are more than 0 days of survival	1
1521713	Married	70000+	53	50-59	One primary only	1	Yes	Yes	2019	White	Non-Spanish-Hispanic-Latino	Non-Hispanic White	C50.8-Overlapping lesion of breast	Poorly differentiated; Grade III	Right - origin of primary	IDC	IDC	T2	N1	no surgery	YES	Yes	Systemic therapy after surgery	0	0	Not documented; Not assessed or unknown if assessed	NA	bone	Yes	No	No	No	no/unknown	no/unknown	HR+/HER2+	Positive	Positive	Positive	Alive	3	Complete dates are available and there are more than 0 days of survival	0
1521770	Married	70000+	38	<40	One primary only	1	Yes	Yes	2018	Asian or Pacific Islander	Non-Spanish-Hispanic-Latino	Non-Hispanic Asian or Pacific Islander	C50.9-Breast, NOS	Moderately differentiated; Grade II	Right - origin of primary	IDC/ILC MIXED OTHER	IDC/ILC MIXED OTHER	T1c	N1	no surgery	None/Unknown	No/Unknown	No systemic therapy and/or surgical procedures	1	>=1	Neoadjuvant therapy not given	not given	bone	Yes	No	No	No	no/unknown	no/unknown	HR+/HER2-	Positive	Positive	Negative	Alive	20	Complete dates are available and there are more than 0 days of survival	0
1522140	Married	70000+	35	<40	One primary only	1	Yes	Yes	2019	White	Non-Spanish-Hispanic-Latino	Non-Hispanic White	C50.4-Upper-outer quadrant of breast	Poorly differentiated; Grade III	Right - origin of primary	IDC	IDC	T1b	N0	mastectomy(without)	YES	Yes	Systemic therapy both before and after surgery	1	>=1	Stated as response to treatment, but not noted if complete or partial	CR or PR	bone	Yes	No	No	No	no/unknown	no/unknown	HR+/HER2+	Positive	Positive	Positive	Alive	10	Complete dates are available and there are more than 0 days of survival	0
1522156	other	70000+	61	60-69	One primary only	1	Yes	Yes	2019	White	Non-Spanish-Hispanic-Latino	Non-Hispanic White	C50.9-Breast, NOS	Blank(s)	Left - origin of primary	Adenocarcinoma	OTHER	T4d	N1	no surgery	None/Unknown	No/Unknown	Systemic therapy after surgery	0	0	Neoadjuvant therapy not given	not given	bone+brain	Yes	Yes	No	Yes	Yes; distant lymph node metastases	Yes; distant mets in known site(s) other than bone, brain, liver, lung, dist LN	HR+/HER2-	Positive	Positive	Negative	Alive	2	Complete dates are available and there are more than 0 days of survival	0
1522827	Married	70000+	60	60-69	One primary only	1	Yes	Yes	2018	White	Spanish-Hispanic-Latino	Hispanic (All Races)	C50.9-Breast, NOS	Blank(s)	Left - origin of primary	ILC	ILC	T2	N1	no surgery	None/Unknown	No/Unknown	No systemic therapy and/or surgical procedures	1	>=1	Neoadjuvant therapy not given	not given	bone+lung+liver	Yes	No	Yes	Yes	Yes; distant lymph node metastases	Yes; distant mets in known site(s) other than bone, brain, liver, lung, dist LN	HR+/HER2+	Positive	Negative	Positive	Alive	17	Complete dates are available and there are more than 0 days of survival	0
1523243	Single (never married)	70000+	65	60-69	One primary only	1	Yes	Yes	2019	White	Non-Spanish-Hispanic-Latino	Non-Hispanic White	C50.4-Upper-outer quadrant of breast	Poorly differentiated; Grade III	Left - origin of primary	IDC	IDC	T3	N3b	no surgery	None/Unknown	No/Unknown	Systemic therapy after surgery	0	0	Not documented; Not assessed or unknown if assessed	NA	bone	Yes	No	No	No	no/unknown	no/unknown	HR-/HER2+	Negative	Negative	Positive	Alive	1	Complete dates are available and there are more than 0 days of survival	0
1523532	Married	70000+	35	<40	One primary only	1	Yes	Yes	2019	Asian or Pacific Islander	Non-Spanish-Hispanic-Latino	Non-Hispanic Asian or Pacific Islander	C50.9-Breast, NOS	Moderately differentiated; Grade II	Left - origin of primary	IDC	IDC	T3	N3c	no surgery	None/Unknown	No/Unknown	Systemic therapy after surgery	0	0	Neoadjuvant therapy not given	not given	bone	Yes	No	No	No	no/unknown	no/unknown	HR+/HER2-	Positive	Positive	Negative	Alive	1	Complete dates are available and there are more than 0 days of survival	0
1525058	other	70000+	36	<40	One primary only	1	Yes	Yes	2018	Black	Non-Spanish-Hispanic-Latino	Non-Hispanic Black	C50.4-Upper-outer quadrant of breast	Moderately differentiated; Grade II	Right - origin of primary	ILC	ILC	T2	N0	no surgery	None/Unknown	No/Unknown	No systemic therapy and/or surgical procedures	1	>=1	Neoadjuvant therapy not given	not given	bone	Yes	No	No	No	no/unknown	no/unknown	HR+/HER2-	Positive	Positive	Negative	Alive	12	Complete dates are available and there are more than 0 days of survival	0
1525542	Married	70000+	68	60-69	One primary only	1	Yes	Yes	2019	White	Non-Spanish-Hispanic-Latino	Non-Hispanic White	C50.2-Upper-inner quadrant of breast	Blank(s)	Left - origin of primary	IDC	IDC	T3	N0	no surgery	YES	Yes	Systemic therapy after surgery	0	0	Neoadjuvant therapy not given	not given	bone	Yes	No	No	No	no/unknown	no/unknown	HR+/HER2-	Positive	Positive	Negative	Alive	6	Complete dates are available and there are more than 0 days of survival	0
1526293	other	70000+	88	80+	One primary only	1	Yes	Yes	2019	Asian or Pacific Islander	Non-Spanish-Hispanic-Latino	Non-Hispanic Asian or Pacific Islander	C50.9-Breast, NOS	Blank(s)	Paired site, but no information concerning laterality	Adenocarcinoma	OTHER	TX	NX	no surgery	YES	No/Unknown	No systemic therapy and/or surgical procedures	1	>=1	Not documented; Not assessed or unknown if assessed	NA	bone+lung+liver	Yes	No	Yes	Yes	no/unknown	no/unknown	HR-/HER2-	Negative	Negative	Negative	Breast	3	Complete dates are available and there are more than 0 days of survival	1
1527006	other	70000+	76	70-79	One primary only	1	Yes	Yes	2019	White	Non-Spanish-Hispanic-Latino	Non-Hispanic White	C50.1-Central portion of breast	Well differentiated; Grade I	Right - origin of primary	IDC/ILC MIXED OTHER	IDC/ILC MIXED OTHER	T2	N2a	partial mastectomy	None/Unknown	Yes	Systemic therapy after surgery	2	>=1	Neoadjuvant therapy not given	not given	bone	Yes	No	No	No	no/unknown	no/unknown	HR+/HER2-	Positive	Positive	Negative	Alive	5	Complete dates are available and there are more than 0 days of survival	0
1527183	Single (never married)	70000+	39	<40	One primary only	1	Yes	Yes	2018	Asian or Pacific Islander	Non-Spanish-Hispanic-Latino	Non-Hispanic Asian or Pacific Islander	C50.8-Overlapping lesion of breast	Poorly differentiated; Grade III	Right - origin of primary	IDC	IDC	T2	N0	mastectomy(without)	YES	Yes	Systemic therapy both before and after surgery	1	>=1	Stated as partial response (PR)	PR	bone	Yes	No	No	No	no/unknown	no/unknown	HR+/HER2+	Positive	Positive	Positive	Alive	22	Complete dates are available and there are more than 0 days of survival	0
1527800	Single (never married)	70000+	29	<40	One primary only	1	Yes	Yes	2018	Asian or Pacific Islander	Non-Spanish-Hispanic-Latino	Non-Hispanic Asian or Pacific Islander	C50.4-Upper-outer quadrant of breast	Poorly differentiated; Grade III	Left - origin of primary	IDC	IDC	T3	N1	no surgery	None/Unknown	Yes	No systemic therapy and/or surgical procedures	2	>=1	Not documented; Not assessed or unknown if assessed	NA	bone	Yes	No	No	No	no/unknown	no/unknown	HR+/HER2-	Positive	Positive	Negative	Alive	20	Complete dates are available and there are more than 0 days of survival	0
1528136	Married	70000+	70	70-79	One primary only	1	Yes	Yes	2018	White	Non-Spanish-Hispanic-Latino	Non-Hispanic White	C50.9-Breast, NOS	Blank(s)	Right - origin of primary	OTHER	OTHER	TX	NX	no surgery	None/Unknown	No/Unknown	No systemic therapy and/or surgical procedures			Not documented; Not assessed or unknown if assessed	NA	bone	Yes	No	No	No	no/unknown	no/unknown		Borderline/Unknown	Borderline/Unknown	Negative	Breast	1	Complete dates are available and there are more than 0 days of survival	1
1528622	other	70000+	56	50-59	One primary only	1	Yes	Yes	2018	Asian or Pacific Islander	Spanish-Hispanic-Latino	Hispanic (All Races)	C50.2-Upper-inner quadrant of breast	Moderately differentiated; Grade II	Right - origin of primary	IDC	IDC	T2	N1	partial mastectomy	YES	Yes	Systemic therapy both before and after surgery	0	0	Neoadjuvant therapy not given	not given	bone+liver	Yes	No	Yes	No	no/unknown	Yes; distant mets in known site(s) other than bone, brain, liver, lung, dist LN	HR-/HER2+	Negative	Negative	Positive	Alive	16	Complete dates are available and there are more than 0 days of survival	0
1528716	Single (never married)	70000+	87	80+	One primary only	1	Yes	Yes	2018	White	Non-Spanish-Hispanic-Latino	Non-Hispanic White	C50.4-Upper-outer quadrant of breast	Moderately differentiated; Grade II	Right - origin of primary	ILC	ILC	T2	N1	no surgery	YES	No/Unknown	No systemic therapy and/or surgical procedures	1	>=1	Neoadjuvant therapy not given	not given	bone	Yes	No	No	No	no/unknown	no/unknown	HR+/HER2-	Positive	Positive	Negative	Breast	9	Complete dates are available and there are more than 0 days of survival	1
1529021	Single (never married)	70000+	65	60-69	One primary only	1	Yes	Yes	2019	Asian or Pacific Islander	Non-Spanish-Hispanic-Latino	Non-Hispanic Asian or Pacific Islander	C50.4-Upper-outer quadrant of breast	Blank(s)	Left - origin of primary	Adenocarcinoma	OTHER	T4b	N1	no surgery	YES	No/Unknown	No systemic therapy and/or surgical procedures	1	>=1	Neoadjuvant therapy not given	not given	bone	Yes	No	No	No	no/unknown	no/unknown	HR+/HER2+	Positive	Negative	Positive	State DC not available or state DC available but no COD	0	Complete dates are available and there are more than 0 days of survival	1
1529050	Single (never married)	70000+	42	40-49	One primary only	1	Yes	Yes	2019	Asian or Pacific Islander	Non-Spanish-Hispanic-Latino	Non-Hispanic Asian or Pacific Islander	C50.2-Upper-inner quadrant of breast	Moderately differentiated; Grade II	Right - origin of primary	IDC	IDC	T2	N1	no surgery	None/Unknown	No/Unknown	Systemic therapy after surgery	0	0	Neoadjuvant therapy not given	not given	bone+lung+liver	Yes	No	Yes	Yes	no/unknown	no/unknown	HR+/HER2-	Positive	Positive	Negative	Alive	9	Complete dates are available and there are more than 0 days of survival	0
1529711	Single (never married)	70000+	58	50-59	One primary only	1	Yes	Yes	2019	White	Non-Spanish-Hispanic-Latino	Non-Hispanic White	C50.9-Breast, NOS	Poorly differentiated; Grade III	Left - origin of primary	IDC	IDC	T4b	N1	no surgery	YES	Yes	No systemic therapy and/or surgical procedures	0	0	Neoadjuvant therapy not given	not given	bone+liver+lung+brain	Yes	Yes	Yes	Yes	Yes; distant lymph node metastases	no/unknown	HR+/HER2-	Positive	Positive	Negative	Alive	4	Complete dates are available and there are more than 0 days of survival	0
1529819	Married	70000+	50	50-59	One primary only	1	Yes	Yes	2019	Black	Spanish-Hispanic-Latino	Hispanic (All Races)	C50.4-Upper-outer quadrant of breast	Moderately differentiated; Grade II	Left - origin of primary	ILC	ILC	T3	N1	no surgery	YES	Yes	No systemic therapy and/or surgical procedures	2	>=1	Neoadjuvant therapy not given	not given	bone+brain	Yes	Yes	No	No	Yes; distant lymph node metastases	no/unknown	HR+/HER2+	Positive	Positive	Positive	Alive	11	Complete dates are available and there are more than 0 days of survival	0
1531570	Married	70000+	52	50-59	One primary only	1	Yes	Yes	2018	White	Non-Spanish-Hispanic-Latino	Non-Hispanic White	C50.2-Upper-inner quadrant of breast	Well differentiated; Grade I	Right - origin of primary	IDC	IDC	T3	N1	no surgery	None/Unknown	Yes	Systemic therapy after surgery	0	0	Neoadjuvant therapy not given	not given	bone	Yes	No	No	No	no/unknown	no/unknown	HR+/HER2-	Positive	Positive	Negative	Alive	16	Complete dates are available and there are more than 0 days of survival	0
1532589	Married	70000+	67	60-69	One primary only	1	Yes	Yes	2018	White	Spanish-Hispanic-Latino	Hispanic (All Races)	C50.9-Breast, NOS	Well differentiated; Grade I	Right - origin of primary	OTHER	OTHER	TX	N3b	no surgery	None/Unknown	No/Unknown	No systemic therapy and/or surgical procedures	1	>=1	Neoadjuvant therapy not given	not given	bone+lung	Yes	No	No	Yes	Yes; distant lymph node metastases	no/unknown	HR+/HER2-	Positive	Positive	Negative	Alive	14	Complete dates are available and there are more than 0 days of survival	0
1532592	other	70000+	67	60-69	One primary only	1	Yes	Yes	2018	Black	Non-Spanish-Hispanic-Latino	Non-Hispanic Black	C50.8-Overlapping lesion of breast	Moderately differentiated; Grade II	Right - origin of primary	IDC	IDC	T1c	N1	no surgery	None/Unknown	No/Unknown	Systemic therapy after surgery	0	0	Neoadjuvant therapy not given	not given	bone+DLN	Yes	No	No	No	Yes; distant lymph node metastases	no/unknown	HR+/HER2-	Positive	Positive	Negative	Alive	14	Complete dates are available and there are more than 0 days of survival	0
1533753	Single (never married)	70000+	55	50-59	One primary only	1	Yes	Yes	2019	White	Non-Spanish-Hispanic-Latino	Non-Hispanic White	C50.9-Breast, NOS	Poorly differentiated; Grade III	Right - origin of primary	IDC	IDC	T4b	N1	no surgery	None/Unknown	Yes	No systemic therapy and/or surgical procedures	1	>=1	Neoadjuvant therapy not given	not given	bone	Yes	No	No	No	no/unknown	no/unknown	HR-/HER2-	Negative	Negative	Negative	Breast	6	Complete dates are available and there are more than 0 days of survival	1
1533918	Married	70000+	64	60-69	One primary only	1	Yes	Yes	2019	White	Non-Spanish-Hispanic-Latino	Non-Hispanic White	C50.9-Breast, NOS	Blank(s)	Left - origin of primary	IDC	IDC	T4b	N0	no surgery	None/Unknown	No/Unknown	No systemic therapy and/or surgical procedures	2	>=1	Neoadjuvant therapy not given	not given	bone+other	Yes	No	No	No	no/unknown	Yes; distant mets in known site(s) other than bone, brain, liver, lung, dist LN	HR+/HER2-	Positive	Negative	Negative	Chronic Obstructive Pulmonary Disease and Allied Cond	3	Complete dates are available and there are more than 0 days of survival	1
1534298	Married	70000+	75	70-79	One primary only	1	Yes	Yes	2019	White	Non-Spanish-Hispanic-Latino	Non-Hispanic White	C50.9-Breast, NOS	Blank(s)	Left - origin of primary	IDC	IDC	T4b	N1	no surgery	None/Unknown	Yes	No systemic therapy and/or surgical procedures	1	>=1	Neoadjuvant therapy not given	not given	bone+other	Yes	No	No	No	no/unknown	Yes; distant mets in known site(s) other than bone, brain, liver, lung, dist LN		Positive	Negative	Borderline/Unknown	Chronic Obstructive Pulmonary Disease and Allied Cond	7	Complete dates are available and there are more than 0 days of survival	1
1534538	Single (never married)	70000+	62	60-69	One primary only	1	Yes	Yes	2019	Black	Non-Spanish-Hispanic-Latino	Non-Hispanic Black	C50.8-Overlapping lesion of breast	Moderately differentiated; Grade II	Right - origin of primary	IDC	IDC	T3	N2a	no surgery	None/Unknown	No/Unknown	No systemic therapy and/or surgical procedures	0	0	Neoadjuvant therapy not given	not given	bone	Yes	No	No	No	no/unknown	no/unknown	HR+/HER2-	Positive	Positive	Negative	Alive	4	Complete dates are available and there are more than 0 days of survival	0
1534654	Married	70000+	49	40-49	One primary only	1	Yes	Yes	2019	Asian or Pacific Islander	Non-Spanish-Hispanic-Latino	Non-Hispanic Asian or Pacific Islander	C50.9-Breast, NOS	Moderately differentiated; Grade II	Left - origin of primary	IDC	IDC	T3	N1	no surgery	YES	No/Unknown	Systemic therapy after surgery	0	0	Neoadjuvant therapy not given	not given	bone	Yes	No	No	No	no/unknown	no/unknown	HR+/HER2-	Positive	Positive	Negative	Alive	5	Complete dates are available and there are more than 0 days of survival	0
1535791	Married	70000+	69	60-69	One primary only	1	Yes	Yes	2019	White	Non-Spanish-Hispanic-Latino	Non-Hispanic White	C50.9-Breast, NOS	Blank(s)	Left - origin of primary	OTHER	OTHER	T4d	N3c	no surgery	None/Unknown	Yes	No systemic therapy and/or surgical procedures	1	>=1	Stated as no response (NR)	NR	bone+lung	Yes	No	No	Yes	Yes; distant lymph node metastases	Yes; distant mets in known site(s) other than bone, brain, liver, lung, dist LN	HR-/HER2+	Negative	Negative	Positive	Alive	3	Complete dates are available and there are more than 0 days of survival	0
1535890	other	70000+	71	70-79	One primary only	1	Yes	Yes	2018	White	Non-Spanish-Hispanic-Latino	Non-Hispanic White	C50.8-Overlapping lesion of breast	Well differentiated; Grade I	Right - origin of primary	IDC	IDC	T4b	N1	no surgery	YES	No/Unknown	No systemic therapy and/or surgical procedures	0	0	Neoadjuvant therapy not given	not given	bone+lung	Yes	No	No	Yes	no/unknown	no/unknown	HR+/HER2-	Positive	Positive	Negative	Breast	2	Complete dates are available and there are more than 0 days of survival	1
1536343	Married	70000+	69	60-69	One primary only	1	Yes	Yes	2019	White	Non-Spanish-Hispanic-Latino	Non-Hispanic White	C50.4-Upper-outer quadrant of breast	Well differentiated; Grade I	Left - origin of primary	IDC	IDC	T2	N1	simple mastectomy	YES	No/Unknown	Systemic therapy both before and after surgery	0	0	Neoadjuvant therapy not given	not given	bone	Yes	No	No	No	no/unknown	no/unknown	HR+/HER2-	Positive	Negative	Negative	Alive	4	Complete dates are available and there are more than 0 days of survival	0
1536991	Single (never married)	70000+	70	70-79	One primary only	1	Yes	Yes	2018	White	Non-Spanish-Hispanic-Latino	Non-Hispanic White	C50.8-Overlapping lesion of breast	Well differentiated; Grade I	Right - origin of primary	IDC	IDC	T4b	N1	partial mastectomy	YES	Yes	Systemic therapy both before and after surgery	1	>=1	Neoadjuvant therapy not given	not given	bone+lung+liver	Yes	No	Yes	Yes	no/unknown	Yes; distant mets in known site(s) other than bone, brain, liver, lung, dist LN	HR+/HER2-	Positive	Positive	Negative	Alive	13	Complete dates are available and there are more than 0 days of survival	0
1537278	other	70000+	42	40-49	One primary only	1	Yes	Yes	2019	Unknown	Non-Spanish-Hispanic-Latino	Non-Hispanic Unknown Race	C50.9-Breast, NOS	Poorly differentiated; Grade III	Right - origin of primary	IDC	IDC	T4d	N1	mastectomy NOS	YES	Yes	Systemic therapy before surgery	1	>=1	Stated as partial response (PR)	PR	bone+lung+liver	Yes	No	Yes	Yes	Yes; distant lymph node metastases	no/unknown	HR+/HER2+	Positive	Positive	Positive	Alive	3	Complete dates are available and there are more than 0 days of survival	0
1537476	Married	70000+	78	70-79	One primary only	1	Yes	Yes	2019	Asian or Pacific Islander	Non-Spanish-Hispanic-Latino	Non-Hispanic Asian or Pacific Islander	C50.2-Upper-inner quadrant of breast	Well differentiated; Grade I	Right - origin of primary	IDC	IDC	T4b	N1	no surgery	None/Unknown	No/Unknown	Systemic therapy after surgery	1	>=1	Neoadjuvant therapy not given	not given	bone	Yes	No	No	No	no/unknown	no/unknown	HR+/HER2-	Positive	Positive	Negative	Alive	10	Complete dates are available and there are more than 0 days of survival	0
1537809	other	70000+	64	60-69	One primary only	1	Yes	Yes	2019	Asian or Pacific Islander	Non-Spanish-Hispanic-Latino	Non-Hispanic Asian or Pacific Islander	C50.2-Upper-inner quadrant of breast	Poorly differentiated; Grade III	Right - origin of primary	IDC	IDC	TX	N1	no surgery	None/Unknown	Yes	No systemic therapy and/or surgical procedures	1	>=1	Stated as response to treatment, but not noted if complete or partial	CR or PR	bone+lung	Yes	No	No	Yes	no/unknown	no/unknown	HR+/HER2-	Positive	Negative	Negative	Alive	11	Complete dates are available and there are more than 0 days of survival	0
1538370	Married	70000+	61	60-69	One primary only	1	Yes	Yes	2019	White	Spanish-Hispanic-Latino	Hispanic (All Races)	C50.8-Overlapping lesion of breast	Moderately differentiated; Grade II	Left - origin of primary	IDC	IDC	T4a	N3b	no surgery	None/Unknown	Yes	Systemic therapy after surgery	0	0	Neoadjuvant therapy not given	not given	bone+lung	Yes	No	No	Yes	no/unknown	Yes; distant mets in known site(s) other than bone, brain, liver, lung, dist LN	HR+/HER2-	Positive	Positive	Negative	Alive	6	Complete dates are available and there are more than 0 days of survival	0
1538403	Married	70000+	55	50-59	One primary only	1	Yes	Yes	2019	White	Spanish-Hispanic-Latino	Hispanic (All Races)	C50.8-Overlapping lesion of breast	Moderately differentiated; Grade II	Left - origin of primary	IDC/ILC MIXED OTHER	IDC/ILC MIXED OTHER	T3	N3b	no surgery	YES	Yes	Systemic therapy after surgery	0	0	Neoadjuvant therapy not given	not given	bone	Yes	No	No	No	no/unknown	no/unknown	HR+/HER2-	Positive	Negative	Negative	Alive	0	Complete dates are available and there are more than 0 days of survival	0
1539755	other	70000+	83	80+	One primary only	1	Yes	Yes	2019	White	Non-Spanish-Hispanic-Latino	Non-Hispanic White	C50.4-Upper-outer quadrant of breast	Moderately differentiated; Grade II	Right - origin of primary	IDC	IDC	T4d	N1	no surgery	None/Unknown	Yes	No systemic therapy and/or surgical procedures	0	0	Neoadjuvant therapy not given	not given	bone	Yes	No	No	No	no/unknown	no/unknown	HR+/HER2-	Positive	Negative	Negative	Alive	0	Complete dates are available and there are more than 0 days of survival	0
1541067	other	70000+	86	80+	One primary only	1	Yes	Yes	2019	White	Non-Spanish-Hispanic-Latino	Non-Hispanic White	C50.4-Upper-outer quadrant of breast	Moderately differentiated; Grade II	Right - origin of primary	IDC	IDC	T2	N1	no surgery	None/Unknown	No/Unknown	Systemic therapy after surgery	0	0	Neoadjuvant therapy not given	not given	bone+brain	Yes	Yes	No	Yes	Yes; distant lymph node metastases	no/unknown	HR+/HER2-	Positive	Negative	Negative	Breast	6	Complete dates are available and there are more than 0 days of survival	1
1541566	Single (never married)	70000+	65	60-69	One primary only	1	Yes	Yes	2019	White	Non-Spanish-Hispanic-Latino	Non-Hispanic White	C50.8-Overlapping lesion of breast	Moderately differentiated; Grade II	Left - origin of primary	IDC	IDC	T2	N1	no surgery	None/Unknown	Yes	Systemic therapy after surgery	0	0	Neoadjuvant therapy not given	not given	bone	Yes	No	No	No	no/unknown	no/unknown	HR+/HER2-	Positive	Positive	Negative	Alive	9	Complete dates are available and there are more than 0 days of survival	0
1542254	other	70000+	96	80+	One primary only	1	Yes	Yes	2019	White	Non-Spanish-Hispanic-Latino	Non-Hispanic White	C50.4-Upper-outer quadrant of breast	Well differentiated; Grade I	Right - origin of primary	ILC	ILC	T2	N1	no surgery	YES	No/Unknown	No systemic therapy and/or surgical procedures	0	0	Neoadjuvant therapy not given	not given	bone+liver	Yes	No	Yes	No	Yes; distant lymph node metastases	no/unknown	HR+/HER2-	Positive	Positive	Negative	Breast	5	Complete dates are available and there are more than 0 days of survival	1
1542537	Single (never married)	70000+	61	60-69	One primary only	1	Yes	Yes	2019	Asian or Pacific Islander	Non-Spanish-Hispanic-Latino	Non-Hispanic Asian or Pacific Islander	C50.9-Breast, NOS	Poorly differentiated; Grade III	Right - origin of primary	IDC	IDC	T2	N1b	partial mastectomy	None/Unknown	No/Unknown	No systemic therapy and/or surgical procedures	2	>=1	Neoadjuvant therapy not given	not given	bone+lung	Yes	No	No	Yes	no/unknown	no/unknown	HR+/HER2-	Positive	Positive	Negative	Alive	8	Complete dates are available and there are more than 0 days of survival	0
1542962	Married	70000+	64	60-69	One primary only	1	Yes	Yes	2019	Unknown	Non-Spanish-Hispanic-Latino	Non-Hispanic Unknown Race	C50.5-Lower-outer quadrant of breast	Moderately differentiated; Grade II	Left - origin of primary	ILC	ILC	T1b	N3b	partial mastectomy	YES	Yes	Systemic therapy both before and after surgery	1	>=1	Stated as partial response (PR)	PR	bone	Yes	No	No	No	no/unknown	no/unknown	HR+/HER2-	Positive	Negative	Negative	Alive	6	Complete dates are available and there are more than 0 days of survival	0
1544267	Married	70000+	52	50-59	One primary only	1	Yes	Yes	2019	White	Non-Spanish-Hispanic-Latino	Non-Hispanic White	C50.3-Lower-inner quadrant of breast	Moderately differentiated; Grade II	Right - origin of primary	IDC	IDC	T3	N0	no surgery	None/Unknown	No/Unknown	No systemic therapy and/or surgical procedures	1	>=1	Neoadjuvant therapy not given	not given	bone	Yes	No	No	No	no/unknown	no/unknown	HR+/HER2-	Positive	Positive	Negative	Alive	5	Complete dates are available and there are more than 0 days of survival	0
1544430	other	70000+	80	80+	One primary only	1	Yes	Yes	2019	Asian or Pacific Islander	Non-Spanish-Hispanic-Latino	Non-Hispanic Asian or Pacific Islander	C50.9-Breast, NOS	Blank(s)	Bilateral, single primary	ILC	ILC	T4d	N2a	no surgery	None/Unknown	No/Unknown	No systemic therapy and/or surgical procedures	1	>=1	Neoadjuvant therapy not given	not given	bone+lung+liver	Yes	No	Yes	Yes	Yes; distant lymph node metastases	Yes; distant mets in known site(s) other than bone, brain, liver, lung, dist LN	HR+/HER2+	Positive	Negative	Positive	Alive	6	Complete dates are available and there are more than 0 days of survival	0
1545172	Married	70000+	75	70-79	One primary only	1	Yes	Yes	2019	White	Non-Spanish-Hispanic-Latino	Non-Hispanic White	C50.8-Overlapping lesion of breast	Moderately differentiated; Grade II	Left - origin of primary	IDC/ILC MIXED OTHER	IDC/ILC MIXED OTHER	T2	N2a	partial mastectomy	None/Unknown	Yes	Systemic therapy after surgery	2	>=1	Neoadjuvant therapy not given	not given	bone	Yes	No	No	No	no/unknown	no/unknown	HR+/HER2-	Positive	Positive	Negative	Alive	0	Complete dates are available and there are more than 0 days of survival	0
1545203	Married	70000+	50	50-59	One primary only	1	Yes	Yes	2019	Asian or Pacific Islander	Non-Spanish-Hispanic-Latino	Non-Hispanic Asian or Pacific Islander	C50.9-Breast, NOS	Blank(s)	Right - origin of primary	IDC	IDC	T0	N3c	no surgery	YES	Yes	Systemic therapy after surgery	0	0	Neoadjuvant therapy not given	not given	bone+liver	Yes	No	Yes	No	Yes; distant lymph node metastases	no/unknown	HR-/HER2+	Negative	Negative	Positive	Alive	9	Complete dates are available and there are more than 0 days of survival	0
1545221	Married	70000+	65	60-69	One primary only	1	Yes	Yes	2019	Asian or Pacific Islander	Non-Spanish-Hispanic-Latino	Non-Hispanic Asian or Pacific Islander	C50.8-Overlapping lesion of breast	Poorly differentiated; Grade III	Left - origin of primary	IDC	IDC	T2	N1a	no surgery	None/Unknown	Yes	Systemic therapy after surgery	0	0	Neoadjuvant therapy not given	not given	bone+liver	Yes	No	Yes	No	no/unknown	no/unknown	HR+/HER2+	Positive	Negative	Positive	Alive	7	Complete dates are available and there are more than 0 days of survival	0
1545489	Married	70000+	62	60-69	One primary only	1	Yes	Yes	2019	Asian or Pacific Islander	Non-Spanish-Hispanic-Latino	Non-Hispanic Asian or Pacific Islander	C50.4-Upper-outer quadrant of breast	Poorly differentiated; Grade III	Right - origin of primary	IDC	IDC	T4b	N1	no surgery	None/Unknown	Yes	No systemic therapy and/or surgical procedures	1	>=1	Neoadjuvant therapy not given	not given	bone	Yes	No	No	No	no/unknown	no/unknown	HR+/HER2-	Positive	Positive	Negative	Alive	2	Complete dates are available and there are more than 0 days of survival	0
1545977	other	70000+	67	60-69	One primary only	1	Yes	Yes	2019	Asian or Pacific Islander	Non-Spanish-Hispanic-Latino	Non-Hispanic Asian or Pacific Islander	C50.1-Central portion of breast	Blank(s)	Right - origin of primary	ILC	ILC	T3	N1	no surgery	None/Unknown	Yes	Systemic therapy after surgery	0	0	Neoadjuvant therapy not given	not given	bone	Yes	No	No	No	no/unknown	no/unknown	HR+/HER2-	Positive	Positive	Negative	Alive	5	Complete dates are available and there are more than 0 days of survival	0
1546125	Married	70000+	70	70-79	One primary only	1	Yes	Yes	2019	White	Non-Spanish-Hispanic-Latino	Non-Hispanic White	C50.4-Upper-outer quadrant of breast	Blank(s)	Left - origin of primary	OTHER	OTHER	T2	N1	no surgery	YES	No/Unknown	No systemic therapy and/or surgical procedures	0	0	Neoadjuvant therapy not given	not given	bone+brain	Yes	Yes	No	Yes	no/unknown	Yes; distant mets in known site(s) other than bone, brain, liver, lung, dist LN	HR-/HER2-	Negative	Negative	Negative	Breast	0	Complete dates are available and there are more than 0 days of survival	1
1546320	Single (never married)	70000+	56	50-59	One primary only	1	Yes	Yes	2019	White	Non-Spanish-Hispanic-Latino	Non-Hispanic White	C50.8-Overlapping lesion of breast	Moderately differentiated; Grade II	Left - origin of primary	IDC	IDC	T2	N0	partial mastectomy	YES	Yes	Systemic therapy after surgery	1	>=1	Neoadjuvant therapy not given	not given	bone+lung	Yes	No	No	Yes	Yes; distant lymph node metastases	no/unknown	HR+/HER2-	Positive	Positive	Negative	Alive	11	Complete dates are available and there are more than 0 days of survival	0
1546386	Married	70000+	64	60-69	One primary only	1	Yes	Yes	2017	White	Non-Spanish-Hispanic-Latino	Non-Hispanic White	C50.4-Upper-outer quadrant of breast	Unknown	Right - origin of primary	OTHER	OTHER	Blank(s)	Blank(s)	no surgery	None/Unknown	No/Unknown	No systemic therapy and/or surgical procedures			Not documented; Not assessed or unknown if assessed	NA	bone	Yes	No	No	No	no/unknown	no/unknown		Borderline/Unknown	Borderline/Unknown	Borderline/Unknown	Breast	4	Complete dates are available and there are more than 0 days of survival	1
1546923	Married	70000+	59	50-59	One primary only	1	Yes	Yes	2019	White	Non-Spanish-Hispanic-Latino	Non-Hispanic White	C50.8-Overlapping lesion of breast	Well differentiated; Grade I	Right - origin of primary	IDC	IDC	T1b	N0	no surgery	YES	Yes	No systemic therapy and/or surgical procedures	2	>=1	Neoadjuvant therapy not given	not given	bone	Yes	No	No	No	no/unknown	no/unknown	HR+/HER2-	Positive	Negative	Negative	Alive	4	Complete dates are available and there are more than 0 days of survival	0
1547015	Married	70000+	58	50-59	One primary only	1	Yes	Yes	2019	Asian or Pacific Islander	Non-Spanish-Hispanic-Latino	Non-Hispanic Asian or Pacific Islander	C50.4-Upper-outer quadrant of breast	Moderately differentiated; Grade II	Right - origin of primary	IDC	IDC	T2	N0	mastectomy(without)	YES	Yes	Systemic therapy both before and after surgery	1	>=1	Stated as no response (NR)	NR	bone	Yes	No	No	No	no/unknown	no/unknown	HR+/HER2-	Positive	Positive	Negative	Alive	2	Complete dates are available and there are more than 0 days of survival	0
1547670	Married	70000+	74	70-79	One primary only	1	Yes	Yes	2019	White	Non-Spanish-Hispanic-Latino	Non-Hispanic White	C50.9-Breast, NOS	Moderately differentiated; Grade II	Left - origin of primary	IDC	IDC	T4a	N2b	no surgery	YES	Yes	No systemic therapy and/or surgical procedures	0	0	Neoadjuvant therapy not given	not given	bone+brain	Yes	Yes	No	No	no/unknown	no/unknown	HR+/HER2-	Positive	Negative	Negative	Breast	2	Complete dates are available and there are more than 0 days of survival	1
1549084	Single (never married)	70000+	37	<40	One primary only	1	Yes	Yes	2019	White	Spanish-Hispanic-Latino	Hispanic (All Races)	C50.9-Breast, NOS	Poorly differentiated; Grade III	Left - origin of primary	IDC	IDC	T2	NX	partial mastectomy	YES	Yes	Systemic therapy after surgery	0	0	Neoadjuvant therapy not given	not given	bone+liver	Yes	No	Yes	No	no/unknown	no/unknown	HR-/HER2+	Negative	Negative	Positive	Alive	0	Complete dates are available and there are more than 0 days of survival	0
1549994	Married	70000+	59	50-59	One primary only	1	Yes	Yes	2019	Black	Non-Spanish-Hispanic-Latino	Non-Hispanic Black	C50.9-Breast, NOS	Moderately differentiated; Grade II	Left - origin of primary	IDC	IDC	T4b	N1	no surgery	None/Unknown	Yes	No systemic therapy and/or surgical procedures	0	0	Neoadjuvant therapy not given	not given	bone+lung+liver	Yes	No	Yes	Yes	Yes; distant lymph node metastases	Yes; distant mets in known site(s) other than bone, brain, liver, lung, dist LN		Positive	Positive	Borderline/Unknown	Alive	9	Complete dates are available and there are more than 0 days of survival	0
1551357	Single (never married)	70000+	30	<40	One primary only	1	Yes	Yes	2019	White	Non-Spanish-Hispanic-Latino	Non-Hispanic White	C50.8-Overlapping lesion of breast	Poorly differentiated; Grade III	Right - origin of primary	IDC	IDC	T3	N1	no surgery	YES	Yes	Systemic therapy after surgery	0	0	Neoadjuvant therapy not given	not given	bone+liver	Yes	No	Yes	No	no/unknown	no/unknown	HR+/HER2-	Positive	Positive	Negative	Alive	0	Complete dates are available and there are more than 0 days of survival	0
1557559	Married	70000+	38	<40	One primary only	1	Yes	Yes	2019	Black	Non-Spanish-Hispanic-Latino	Non-Hispanic Black	C50.9-Breast, NOS	Moderately differentiated; Grade II	Left - origin of primary	IDC	IDC	T3	N3c	no surgery	None/Unknown	Yes	Systemic therapy after surgery	0	0	Neoadjuvant therapy not given	not given	bone+lung+liver	Yes	No	Yes	Yes	Yes; distant lymph node metastases	no/unknown	HR-/HER2+	Negative	Negative	Positive	Alive	6	Complete dates are available and there are more than 0 days of survival	0
1558656	other	70000+	39	<40	One primary only	1	Yes	Yes	2019	Black	Non-Spanish-Hispanic-Latino	Non-Hispanic Black	C50.4-Upper-outer quadrant of breast	Moderately differentiated; Grade II	Left - origin of primary	IDC	IDC	T2	N0	no surgery	YES	Yes	No systemic therapy and/or surgical procedures	0	0	Neoadjuvant therapy not given	not given	bone	Yes	No	No	No	no/unknown	no/unknown	HR+/HER2-	Positive	Negative	Negative	Alive	6	Complete dates are available and there are more than 0 days of survival	0
1559614	Married	70000+	52	50-59	One primary only	1	Yes	Yes	2019	Black	Non-Spanish-Hispanic-Latino	Non-Hispanic Black	C50.4-Upper-outer quadrant of breast	Blank(s)	Right - origin of primary	ILC	ILC	T2	N1	no surgery	YES	Yes	No systemic therapy and/or surgical procedures	1	>=1	Neoadjuvant therapy not given	not given	bone	Yes	No	No	No	no/unknown	no/unknown	HR+/HER2-	Positive	Positive	Negative	Alive	8	Complete dates are available and there are more than 0 days of survival	0
1559790	Single (never married)	70000+	58	50-59	One primary only	1	Yes	Yes	2018	White	Non-Spanish-Hispanic-Latino	Non-Hispanic White	C50.8-Overlapping lesion of breast	Moderately differentiated; Grade II	Right - origin of primary	IDC	IDC	T3	N1	no surgery	None/Unknown	No/Unknown	No systemic therapy and/or surgical procedures	2	>=1	Neoadjuvant therapy not given	not given	bone+lung	Yes	No	No	Yes	no/unknown	no/unknown		Positive	Negative	Borderline/Unknown	Breast	11	Complete dates are available and there are more than 0 days of survival	1
1560551	Single (never married)	70000+	51	50-59	One primary only	1	Yes	Yes	2019	White	Spanish-Hispanic-Latino	Hispanic (All Races)	C50.9-Breast, NOS	Poorly differentiated; Grade III	Right - origin of primary	IDC	IDC	T4d	N1	no surgery	None/Unknown	Yes	Systemic therapy after surgery	0	0	Neoadjuvant therapy not given	not given	bone+liver+brain	Yes	Yes	Yes	No	Yes; distant lymph node metastases	no/unknown	HR-/HER2-	Negative	Negative	Negative	Alive	0	Complete dates are available and there are more than 0 days of survival	0
1560710	other	70000+	73	70-79	One primary only	1	Yes	Yes	2019	White	Non-Spanish-Hispanic-Latino	Non-Hispanic White	C50.5-Lower-outer quadrant of breast	Blank(s)	Left - origin of primary	OTHER	OTHER	TX	NX	no surgery	None/Unknown	No/Unknown	No systemic therapy and/or surgical procedures			Not documented; Not assessed or unknown if assessed	NA	bone	Yes	No	No	No	no/unknown	no/unknown		Positive	Borderline/Unknown	Borderline/Unknown	Alive	2	Complete dates are available and there are more than 0 days of survival	0
1560717	other	70000+	48	40-49	One primary only	1	Yes	Yes	2018	Unknown	Non-Spanish-Hispanic-Latino	Non-Hispanic Unknown Race	C50.9-Breast, NOS	Blank(s)	Left - origin of primary	IDC	IDC	TX	N0	no surgery	None/Unknown	No/Unknown	No systemic therapy and/or surgical procedures			Not documented; Not assessed or unknown if assessed	NA	bone+lung	Yes	No	No	Yes	no/unknown	no/unknown	HR+/HER2-	Positive	Positive	Negative	Alive	12	Incomplete dates are available and there cannot be zero days of follow-up	0
1560916	Single (never married)	70000+	60	60-69	One primary only	1	Yes	Yes	2019	White	Non-Spanish-Hispanic-Latino	Non-Hispanic White	C50.4-Upper-outer quadrant of breast	Moderately differentiated; Grade II	Right - origin of primary	IDC	IDC	T4b	N0	no surgery	None/Unknown	Yes	No systemic therapy and/or surgical procedures	1	>=1	Neoadjuvant therapy not given	not given	bone	Yes	No	No	No	no/unknown	no/unknown	HR+/HER2-	Positive	Positive	Negative	Alive	4	Complete dates are available and there are more than 0 days of survival	0
1563281	other	70000+	49	40-49	One primary only	1	Yes	Yes	2019	White	Spanish-Hispanic-Latino	Hispanic (All Races)	C50.9-Breast, NOS	Moderately differentiated; Grade II	Left - origin of primary	IDC	IDC	T2	N1	no surgery	None/Unknown	No/Unknown	No systemic therapy and/or surgical procedures			Neoadjuvant therapy not given	not given	bone	Yes	No	No	No	no/unknown	no/unknown	HR+/HER2-	Positive	Positive	Negative	Alive	10	Complete dates are available and there are more than 0 days of survival	0
[truncated: 14,377 more rows]
